# Supplementary material for: Bis(2,6-dihy­droxy­benzoato-κ2 O 1 ,O 1′)(nitrato-κ2 O,O′)bis­(1,10-phenanthroline-κ2 N,N′)samarium(III)
Source: Acta Crystallogr Sect E Struct Rep Online. 2010 Nov 20;66(Pt 12):m1613. doi: 10.1107/S1600536810047136 (PMC3011437; doi:10.1107/S1600536810047136)
Supplement: Supplementary file 1 [file e-66-m1613-sup1.cif]

##############################################################################
###                                                                        ###
###        Electronic paper (Acta Crystallographica Section E)             ###
###                                                                        ###
##############################################################################
#                                                                            #
# This CIF contains the data in a paper accepted for publication in Acta     #
# Crystallographica Section E. It conforms to the requirements of Notes      #
# for Authors for Section E, and has been peer reviewed under the auspices   #
# of the IUCr Commission on Journals.                                        #
#                                                                            #
# Full details of the Crystallographic Information File format               #
# are given in the paper "The Crystallographic Information File (CIF):       #
# a New Standard Archive File for Crystallography" by S. R. Hall, F. H.      #
# Allen and I. D. Brown [Acta Cryst. (1991), A47, 655-685].                  #
#                                                                            #
# The current version of the core CIF dictionary is obtainable from          #
# ftp://ftp.iucr.org/pub/cif_core.dic. The current version number is 2.4.    #
#                                                                            #
# Software is freely available for graphical display of the structure(s) in  #
# this CIF.  For information consult the CIF home page http://www.iucr.org/  #
# cif/home.html                                                              #
#                                                                            #
# This file may be used for bona fide research purposes within the           #
# scientific community so long as proper attribution is given to the journal # 
# article from which it was obtained.                                        #
#                                                                            #
##############################################################################
                                             
data_I
_audit_creation_method     SHELXL-97
_chemical_name_systematic
;
Bis(2,6-dihydroxybenzoato-\k^2^<i>O</i>^1^<i>,O</i>^1'^)(nitrato-
\k^2^<i>O</i>,<i>O</i>')bis(1,10-phenanthroline-
\k^2^<i>N</i>,<i>N</i>')samarium(III)
;
_chemical_name_common     ?
_chemical_formula_moiety     'C38 H26 N5 O11 Sm'
_chemical_formula_sum     'C38 H26 N5 O11 Sm'
_chemical_formula_iupac     '[Sm (C7 H5 O3)2 (N O3) (C12 H8 N2)2]'
_chemical_formula_weight     878.99
_chemical_melting_point     ?
_symmetry_cell_setting     monoclinic
_symmetry_space_group_name_H-M     'P 21/c'
_symmetry_space_group_name_Hall     '-P 2ybc'
loop_
    _symmetry_equiv_pos_as_xyz
    'x, y, z'
    '-x, y+1/2, -z+1/2'
    '-x, -y, -z'
    'x, -y-1/2, z-1/2'
_cell_length_a     11.2022(3)
_cell_length_b     26.7672(7)
_cell_length_c     14.3326(5)
_cell_angle_alpha     90.00
_cell_angle_beta     127.635(2)
_cell_angle_gamma     90.00
_cell_volume     3403.4(2)
_cell_formula_units_Z     4
_cell_measurement_reflns_used     7456
_cell_measurement_theta_min     3.2997
_cell_measurement_theta_max     67.4536
_cell_measurement_temperature     298(2)
_cell_special_details     ?
_exptl_crystal_description     prism
_exptl_crystal_colour     orange
_exptl_crystal_size_max     0.40
_exptl_crystal_size_mid     0.35
_exptl_crystal_size_min     0.33
_exptl_crystal_density_diffrn     1.715
_exptl_crystal_density_meas     ?
_exptl_crystal_density_method     'not measured'
_exptl_crystal_F_000     1756
_exptl_absorpt_coefficient_mu     13.591
_exptl_absorpt_correction_type     multi-scan
_exptl_absorpt_process_details
;
[<i>ABSPACK</i> in <i>CrysAlis PRO RED</i> (Oxford Diffraction, 2006)]
;
_exptl_absorpt_correction_T_min     0.0739
_exptl_absorpt_correction_T_max     0.0940
_exptl_special_details
;
;
_diffrn_ambient_temperature     298(2)
_diffrn_radiation_type     CuK\a
_diffrn_radiation_wavelength     1.54184
_diffrn_radiation_source     'Enhance Ultra (Cu) X-ray Source'
_diffrn_radiation_monochromator     'mirror'
_diffrn_measurement_device_type     'Oxford Diffraction Gemini S Ultra'
_diffrn_measurement_method     '\w scans'
_diffrn_detector_area_resol_mean     15.9149
_diffrn_reflns_number     11856
_diffrn_reflns_av_R_equivalents     0.0446
_diffrn_reflns_av_sigmaI/netI     0.0553
_diffrn_reflns_theta_min     3.30
_diffrn_reflns_theta_max     67.53
_diffrn_reflns_theta_full     67.53
_diffrn_measured_fraction_theta_max     0.981
_diffrn_measured_fraction_theta_full     0.981
_diffrn_reflns_limit_h_min     -12
_diffrn_reflns_limit_h_max     13
_diffrn_reflns_limit_k_min     -31
_diffrn_reflns_limit_k_max     30
_diffrn_reflns_limit_l_min     -17
_diffrn_reflns_limit_l_max     17
_diffrn_standards_number     ?
_diffrn_standards_interval_count     ?
_diffrn_standards_interval_time     ?
_diffrn_standards_decay_%     ?
_refine_special_details
;
Refinement of <i>F</i>^2^ against ALL reflections. The weighted <i>R</i>-factor
<i>wR</i> and goodness of fit <i>S</i> are based on <i>F</i>^2^, conventional
<i>R</i>-factors <i>R</i> are based on <i>F</i>, with <i>F</i> set to zero for
negative <i>F</i>^2^. The threshold expression of <i>F</i>^2^ >
\s(<i>F</i>^2^) is used only for calculating <i>R</i>-factors(gt) <i>etc</i>.
and is not relevant to the choice of reflections for refinement.
<i>R</i>-factors based on <i>F</i>^2^ are statistically about twice as large
as those based on <i>F</i>, and <i>R</i>- factors based on ALL data will be
even larger.
;
_reflns_number_total     6027
_reflns_number_gt     5456
_reflns_threshold_expression     I>2\s(I)
_refine_ls_structure_factor_coef     Fsqd
_refine_ls_matrix_type     full
_refine_ls_R_factor_all     0.0519
_refine_ls_R_factor_gt     0.0480
_refine_ls_wR_factor_gt     0.1179
_refine_ls_wR_factor_ref     0.1217
_refine_ls_goodness_of_fit_ref     1.058
_refine_ls_restrained_S_all     1.058
_refine_ls_number_reflns     6027
_refine_ls_number_parameters     496
_refine_ls_number_restraints     0
_refine_ls_number_constraints     0
_refine_ls_hydrogen_treatment     constr
_refine_ls_weighting_scheme     calc
_refine_ls_weighting_details
                 'calc w=1/[\s^2^(Fo^2^)+(0.0765P)^2^] where P=(Fo^2^+2Fc^2^)/3'
_atom_sites_solution_hydrogens     geom
_atom_sites_solution_primary     direct
_atom_sites_solution_secondary     difmap
_refine_ls_shift/su_max     0.001
_refine_ls_shift/su_mean     0.000
_refine_diff_density_max     1.355
_refine_diff_density_min     -2.756
_refine_ls_extinction_method     none
_refine_ls_extinction_coef     ?
loop_
    _atom_type_symbol
    _atom_type_description
    _atom_type_scat_dispersion_real
    _atom_type_scat_dispersion_imag
    _atom_type_scat_source
    'C' 'C' 0.0181 0.0091
                         'International Tables Vol C Tables 4.2.6.8 and 6.1.1.4'
    'H' 'H' 0.0000 0.0000
                         'International Tables Vol C Tables 4.2.6.8 and 6.1.1.4'
    'N' 'N' 0.0311 0.0180
                         'International Tables Vol C Tables 4.2.6.8 and 6.1.1.4'
    'O' 'O' 0.0492 0.0322
                         'International Tables Vol C Tables 4.2.6.8 and 6.1.1.4'
    'Sm' 'Sm' -5.3236 12.2178
                         'International Tables Vol C Tables 4.2.6.8 and 6.1.1.4'
_computing_data_collection
;
<i>CrysAlis PRO CCD</i> (Oxford Diffraction, 2006)
;
_computing_cell_refinement
;
<i>CrysAlis PRO CCD</i> (Oxford Diffraction, 2006)
;
_computing_data_reduction
;
<i>CrysAlis PRO RED</i> (Oxford Diffraction, 2006)
;
_computing_structure_solution     '<i>SHELXS97</i> (Sheldrick, 2008)'
_computing_structure_refinement     '<i>SHELXL97</i> (Sheldrick, 2008)'
_computing_molecular_graphics
;
<i>DIAMOND</i> (Brandenburg & Berndt, 1999)
;
_computing_publication_material     '<i>SHELXL97</i> (Sheldrick, 2008)'
loop_
    _atom_site_type_symbol
    _atom_site_label
    _atom_site_fract_x
    _atom_site_fract_y
    _atom_site_fract_z
    _atom_site_U_iso_or_equiv
    _atom_site_adp_type
    _atom_site_calc_flag
    _atom_site_refinement_flags
    _atom_site_occupancy
    _atom_site_disorder_assembly
    _atom_site_disorder_group
    Sm Sm1 0.56897(3) 0.861766(8) 0.279589(19) 0.02143(11) Uani d . 1 . .
    O O1 0.8344(4) 0.89268(14) 0.4021(4) 0.0424(9) Uani d . 1 . .
    O O2 0.8043(4) 0.81199(13) 0.3668(3) 0.0345(8) Uani d . 1 . .
    O O3 1.0803(5) 0.93558(17) 0.4708(5) 0.0656(14) Uani d . 1 . .
    H H27 0.9948 0.9328 0.4511 0.098 Uiso calc R 1 . .
    O O4 1.0183(4) 0.75825(14) 0.3973(3) 0.0421(9) Uani d . 1 . .
    H H31 0.9363 0.7639 0.3823 0.063 Uiso calc R 1 . .
    O O5 0.6113(4) 0.91857(13) 0.4429(3) 0.0370(8) Uani d . 1 . .
    O O6 0.6545(4) 0.83811(13) 0.4803(3) 0.0361(8) Uani d . 1 . .
    O O7 0.6655(7) 0.97939(15) 0.6052(4) 0.0731(17) Uani d . 1 . .
    H H34 0.6395 0.9708 0.5403 0.110 Uiso calc R 1 . .
    O O8 0.7432(5) 0.80232(14) 0.6803(4) 0.0513(11) Uani d . 1 . .
    H H38 0.7138 0.8017 0.6121 0.077 Uiso calc R 1 . .
    O O9 0.5441(4) 0.80040(13) 0.1275(3) 0.0399(8) Uani d . 1 . .
    O O10 0.6521(5) 0.87136(14) 0.1517(4) 0.0423(9) Uani d . 1 . .
    O O11 0.6352(6) 0.8162(2) 0.0333(4) 0.0745(16) Uani d . 1 . .
    N N1 0.5255(5) 0.95464(14) 0.2095(3) 0.0285(8) Uani d . 1 . .
    N N2 0.3339(5) 0.88100(14) 0.0607(3) 0.0257(8) Uani d . 1 . .
    N N3 0.3170(5) 0.86703(14) 0.2519(4) 0.0265(8) Uani d . 1 . .
    N N4 0.4413(4) 0.77832(13) 0.2615(3) 0.0256(8) Uani d . 1 . .
    N N5 0.6111(5) 0.82878(18) 0.1017(4) 0.0369(10) Uani d . 1 . .
    C C1 0.6194(7) 0.99111(19) 0.2810(5) 0.0377(12) Uani d . 1 . .
    H H1 0.6950 0.9837 0.3598 0.045 Uiso calc R 1 . .
    C C2 0.6085(8) 1.0397(2) 0.2421(6) 0.0472(14) Uani d . 1 . .
    H H2 0.6764 1.0639 0.2947 0.057 Uiso calc R 1 . .
    C C3 0.4987(7) 1.05217(17) 0.1271(6) 0.0413(13) Uani d . 1 . .
    H H3 0.4911 1.0846 0.1008 0.050 Uiso calc R 1 . .
    C C4 0.3974(6) 1.01504(17) 0.0494(5) 0.0319(10) Uani d . 1 . .
    C C5 0.4155(5) 0.96681(16) 0.0939(4) 0.0257(9) Uani d . 1 . .
    C C6 0.3146(5) 0.92780(17) 0.0160(4) 0.0253(9) Uani d . 1 . .
    C C7 0.1982(5) 0.9392(2) -0.1042(4) 0.0323(10) Uani d . 1 . .
    C C8 0.1840(6) 0.9888(2) -0.1461(5) 0.0418(13) Uani d . 1 . .
    H H8 0.1082 0.9962 -0.2249 0.050 Uiso calc R 1 . .
    C C9 0.2792(7) 1.0252(2) -0.0727(5) 0.0419(13) Uani d . 1 . .
    H H9 0.2681 1.0573 -0.1017 0.050 Uiso calc R 1 . .
    C C10 0.1017(6) 0.9002(2) -0.1772(5) 0.0402(12) Uani d . 1 . .
    H H10 0.0255 0.9063 -0.2567 0.048 Uiso calc R 1 . .
    C C11 0.1190(6) 0.8536(2) -0.1323(5) 0.0386(12) Uani d . 1 . .
    H H11 0.0546 0.8277 -0.1796 0.046 Uiso calc R 1 . .
    C C12 0.2376(6) 0.84599(19) -0.0121(4) 0.0326(11) Uani d . 1 . .
    H H12 0.2491 0.8142 0.0185 0.039 Uiso calc R 1 . .
    C C13 0.2574(6) 0.9104(2) 0.2502(5) 0.0392(12) Uani d . 1 . .
    H H13 0.3166 0.9390 0.2751 0.047 Uiso calc R 1 . .
    C C14 0.1097(7) 0.9147(2) 0.2125(5) 0.0482(15) Uani d . 1 . .
    H H14 0.0715 0.9456 0.2119 0.058 Uiso calc R 1 . .
    C C15 0.0213(7) 0.8725(3) 0.1762(5) 0.0469(14) Uani d . 1 . .
    H H15 -0.0779 0.8749 0.1495 0.056 Uiso calc R 1 . .
    C C16 0.0812(6) 0.8262(2) 0.1797(4) 0.0359(11) Uani d . 1 . .
    C C17 0.2304(5) 0.82545(19) 0.2191(4) 0.0295(10) Uani d . 1 . .
    C C18 0.2987(5) 0.77830(17) 0.2286(4) 0.0267(9) Uani d . 1 . .
    C C19 0.2179(6) 0.7335(2) 0.2043(4) 0.0340(11) Uani d . 1 . .
    C C20 0.0639(7) 0.7363(2) 0.1606(5) 0.0438(13) Uani d . 1 . .
    H H20 0.0086 0.7070 0.1410 0.053 Uiso calc R 1 . .
    C C21 -0.0021(6) 0.7802(3) 0.1475(5) 0.0477(15) Uani d . 1 . .
    H H21 -0.1028 0.7809 0.1173 0.057 Uiso calc R 1 . .
    C C22 0.2936(7) 0.68849(19) 0.2237(5) 0.0400(12) Uani d . 1 . .
    H H22 0.2451 0.6582 0.2109 0.048 Uiso calc R 1 . .
    C C23 0.4378(7) 0.68904(19) 0.2612(4) 0.0385(12) Uani d . 1 . .
    H H23 0.4896 0.6593 0.2762 0.046 Uiso calc R 1 . .
    C C24 0.5073(6) 0.73497(18) 0.2768(4) 0.0344(11) Uani d . 1 . .
    H H24 0.6046 0.7350 0.2991 0.041 Uiso calc R 1 . .
    C C25 0.8869(6) 0.85025(18) 0.4003(4) 0.0295(10) Uani d . 1 . .
    C C26 1.0401(6) 0.8472(2) 0.4337(4) 0.0315(10) Uani d . 1 . .
    C C27 1.1307(6) 0.8902(2) 0.4672(5) 0.0403(12) Uani d . 1 . .
    C C28 1.2734(7) 0.8871(3) 0.4977(5) 0.0538(17) Uani d . 1 . .
    H H28 1.3333 0.9154 0.5209 0.065 Uiso calc R 1 . .
    C C29 1.3266(6) 0.8405(3) 0.4933(5) 0.0505(16) Uani d . 1 . .
    H H29 1.4227 0.8382 0.5136 0.061 Uiso calc R 1 . .
    C C30 1.2411(6) 0.7983(2) 0.4599(5) 0.0406(12) Uani d . 1 . .
    H H30 1.2786 0.7678 0.4568 0.049 Uiso calc R 1 . .
    C C31 1.0983(6) 0.8009(2) 0.4306(4) 0.0331(11) Uani d . 1 . .
    C C32 0.6540(5) 0.88185(17) 0.5142(4) 0.0278(10) Uani d . 1 . .
    C C33 0.7025(5) 0.89010(18) 0.6348(4) 0.0274(9) Uani d . 1 . .
    C C34 0.7070(7) 0.9386(2) 0.6748(5) 0.0408(13) Uani d . 1 . .
    C C35 0.7551(9) 0.9461(2) 0.7888(6) 0.0562(17) Uani d . 1 . .
    H H35 0.7586 0.9782 0.8153 0.067 Uiso calc R 1 . .
    C C36 0.7975(7) 0.9058(3) 0.8622(5) 0.0512(15) Uani d . 1 . .
    H H36 0.8302 0.9111 0.9387 0.061 Uiso calc R 1 . .
    C C37 0.7929(7) 0.8582(2) 0.8260(5) 0.0438(14) Uani d . 1 . .
    H H37 0.8215 0.8315 0.8772 0.053 Uiso calc R 1 . .
    C C38 0.7453(6) 0.8496(2) 0.7118(4) 0.0321(10) Uani d . 1 . .
loop_
    _atom_site_aniso_label
    _atom_site_aniso_U_11
    _atom_site_aniso_U_22
    _atom_site_aniso_U_33
    _atom_site_aniso_U_12
    _atom_site_aniso_U_13
    _atom_site_aniso_U_23
    Sm1 0.01716(16) 0.02004(15) 0.02685(16) -0.00046(8) 0.01331(12) 0.00015(8)
    O1 0.0257(19) 0.0378(19) 0.059(2) -0.0055(16) 0.0234(18) -0.0091(17)
    O2 0.0195(17) 0.0341(17) 0.0463(19) -0.0009(14) 0.0183(16) 0.0010(15)
    O3 0.042(3) 0.049(2) 0.090(4) -0.019(2) 0.032(3) -0.017(2)
    O4 0.0255(19) 0.0411(19) 0.056(2) 0.0000(16) 0.0232(18) -0.0066(17)
    O5 0.039(2) 0.0383(19) 0.0333(17) 0.0040(16) 0.0219(17) 0.0025(15)
    O6 0.035(2) 0.0334(18) 0.0323(17) -0.0015(15) 0.0166(16) -0.0043(14)
    O7 0.132(5) 0.033(2) 0.048(2) 0.018(3) 0.052(3) 0.0044(18)
    O8 0.056(3) 0.0343(19) 0.042(2) 0.0019(19) 0.019(2) 0.0073(16)
    O9 0.039(2) 0.0376(18) 0.046(2) 0.0016(17) 0.0270(18) -0.0026(16)
    O10 0.046(2) 0.0413(19) 0.051(2) -0.0043(18) 0.036(2) 0.0058(17)
    O11 0.070(3) 0.124(5) 0.049(2) 0.007(3) 0.046(3) -0.013(3)
    N1 0.029(2) 0.0232(18) 0.0339(19) -0.0011(16) 0.0193(18) -0.0021(15)
    N2 0.024(2) 0.0254(18) 0.0298(19) 0.0005(16) 0.0177(17) 0.0009(15)
    N3 0.021(2) 0.033(2) 0.0279(19) 0.0067(16) 0.0162(18) 0.0055(15)
    N4 0.020(2) 0.0229(18) 0.0308(19) -0.0014(15) 0.0141(16) 0.0030(15)
    N5 0.028(2) 0.052(3) 0.031(2) 0.010(2) 0.0185(19) 0.0044(19)
    C1 0.043(3) 0.030(2) 0.046(3) -0.010(2) 0.031(3) -0.009(2)
    C2 0.055(4) 0.033(3) 0.065(4) -0.014(3) 0.042(3) -0.013(3)
    C3 0.059(4) 0.017(2) 0.068(4) 0.002(2) 0.049(3) 0.001(2)
    C4 0.038(3) 0.024(2) 0.051(3) 0.010(2) 0.036(3) 0.009(2)
    C5 0.025(2) 0.023(2) 0.039(2) 0.0066(18) 0.024(2) 0.0037(18)
    C6 0.020(2) 0.029(2) 0.033(2) 0.0073(18) 0.020(2) 0.0052(18)
    C7 0.020(2) 0.043(3) 0.034(2) 0.009(2) 0.017(2) 0.008(2)
    C8 0.032(3) 0.050(3) 0.047(3) 0.021(3) 0.026(3) 0.022(3)
    C9 0.045(3) 0.034(3) 0.061(3) 0.021(2) 0.040(3) 0.023(2)
    C10 0.023(3) 0.060(3) 0.033(3) 0.004(2) 0.014(2) 0.003(2)
    C11 0.018(3) 0.056(3) 0.031(3) -0.006(2) 0.009(2) -0.006(2)
    C12 0.032(3) 0.030(2) 0.034(2) -0.004(2) 0.020(2) -0.001(2)
    C13 0.035(3) 0.040(3) 0.045(3) 0.010(2) 0.025(3) 0.001(2)
    C14 0.038(3) 0.058(3) 0.048(3) 0.028(3) 0.026(3) 0.013(3)
    C15 0.024(3) 0.076(4) 0.041(3) 0.017(3) 0.020(3) 0.013(3)
    C16 0.022(2) 0.057(3) 0.027(2) 0.004(2) 0.014(2) 0.005(2)
    C17 0.023(2) 0.041(3) 0.023(2) 0.000(2) 0.0140(19) 0.0029(19)
    C18 0.024(2) 0.033(2) 0.024(2) -0.0042(19) 0.0152(19) -0.0009(17)
    C19 0.033(3) 0.044(3) 0.023(2) -0.017(2) 0.015(2) -0.0051(19)
    C20 0.034(3) 0.057(3) 0.039(3) -0.021(3) 0.022(2) -0.005(3)
    C21 0.023(3) 0.082(4) 0.035(3) -0.013(3) 0.016(2) 0.002(3)
    C22 0.052(4) 0.030(2) 0.038(3) -0.013(2) 0.028(3) -0.002(2)
    C23 0.048(3) 0.028(2) 0.036(3) 0.001(2) 0.023(2) 0.004(2)
    C24 0.032(3) 0.029(2) 0.042(3) 0.004(2) 0.023(2) 0.002(2)
    C25 0.021(2) 0.032(2) 0.029(2) -0.002(2) 0.012(2) -0.0017(19)
    C26 0.018(2) 0.041(3) 0.026(2) -0.005(2) 0.0085(19) -0.002(2)
    C27 0.027(3) 0.050(3) 0.035(3) -0.011(2) 0.014(2) -0.005(2)
    C28 0.035(3) 0.074(4) 0.044(3) -0.026(3) 0.020(3) -0.005(3)
    C29 0.022(3) 0.090(5) 0.036(3) -0.008(3) 0.015(2) 0.001(3)
    C30 0.021(3) 0.067(4) 0.033(2) 0.005(2) 0.016(2) 0.000(2)
    C31 0.023(2) 0.052(3) 0.024(2) 0.000(2) 0.014(2) 0.001(2)
    C32 0.019(2) 0.031(2) 0.030(2) -0.0010(19) 0.014(2) 0.0001(19)
    C33 0.017(2) 0.035(2) 0.027(2) -0.0003(18) 0.0115(19) -0.0017(18)
    C34 0.047(3) 0.037(3) 0.034(3) 0.012(2) 0.022(3) 0.003(2)
    C35 0.075(5) 0.050(3) 0.044(3) 0.011(3) 0.037(3) -0.006(3)
    C36 0.047(4) 0.074(4) 0.029(3) 0.009(3) 0.021(3) 0.003(3)
    C37 0.029(3) 0.062(4) 0.030(3) 0.004(2) 0.013(2) 0.010(2)
    C38 0.016(2) 0.039(2) 0.030(2) -0.003(2) 0.009(2) 0.003(2)
_geom_special_details
;
All e.s.d.'s (except the e.s.d. in the dihedral angle between two l.s. planes)
are estimated using the full covariance matrix. The cell e.s.d.'s are taken
into account individually in the estimation of e.s.d.'s in distances, angles
and torsion angles; correlations between e.s.d.'s in cell parameters are only
used when they are defined by crystal symmetry. An approximate (isotropic)
treatment of cell e.s.d.'s is used for estimating e.s.d.'s involving l.s.
planes.
;
loop_
    _geom_bond_atom_site_label_1
    _geom_bond_atom_site_label_2
    _geom_bond_site_symmetry_2
    _geom_bond_distance
    _geom_bond_publ_flag
    Sm1 O6 . 2.496(4) ?
    Sm1 O1 . 2.497(4) ?
    Sm1 O2 . 2.503(3) ?
    Sm1 O10 . 2.526(4) ?
    Sm1 N4 . 2.579(4) ?
    Sm1 O5 . 2.581(3) ?
    Sm1 N3 . 2.603(4) ?
    Sm1 O9 . 2.605(4) ?
    Sm1 N1 . 2.613(4) ?
    Sm1 N2 . 2.637(4) ?
    O1 C25 . 1.286(6) ?
    O2 C25 . 1.262(6) ?
    O3 C27 . 1.353(8) ?
    O3 H27 . 0.8200 ?
    O4 C31 . 1.345(6) ?
    O4 H31 . 0.8200 ?
    O5 C32 . 1.281(6) ?
    O6 C32 . 1.269(6) ?
    O7 C34 . 1.355(7) ?
    O7 H34 . 0.8200 ?
    O8 C38 . 1.338(7) ?
    O8 H38 . 0.8200 ?
    O9 N5 . 1.271(6) ?
    O10 N5 . 1.273(6) ?
    O11 N5 . 1.212(6) ?
    N1 C1 . 1.339(6) ?
    N1 C5 . 1.370(6) ?
    N2 C12 . 1.325(6) ?
    N2 C6 . 1.363(6) ?
    N3 C13 . 1.332(6) ?
    N3 C17 . 1.358(6) ?
    N4 C24 . 1.321(6) ?
    N4 C18 . 1.361(6) ?
    C1 C2 . 1.391(8) ?
    C1 H1 . 0.9300 ?
    C2 C3 . 1.366(9) ?
    C2 H2 . 0.9300 ?
    C3 C4 . 1.405(8) ?
    C3 H3 . 0.9300 ?
    C4 C5 . 1.399(6) ?
    C4 C9 . 1.434(8) ?
    C5 C6 . 1.440(7) ?
    C6 C7 . 1.420(7) ?
    C7 C10 . 1.403(8) ?
    C7 C8 . 1.426(7) ?
    C8 C9 . 1.350(9) ?
    C8 H8 . 0.9300 ?
    C9 H9 . 0.9300 ?
    C10 C11 . 1.363(8) ?
    C10 H10 . 0.9300 ?
    C11 C12 . 1.407(7) ?
    C11 H11 . 0.9300 ?
    C12 H12 . 0.9300 ?
    C13 C14 . 1.397(8) ?
    C13 H13 . 0.9300 ?
    C14 C15 . 1.377(10) ?
    C14 H14 . 0.9300 ?
    C15 C16 . 1.395(8) ?
    C15 H15 . 0.9300 ?
    C16 C17 . 1.400(7) ?
    C16 C21 . 1.442(8) ?
    C17 C18 . 1.439(7) ?
    C18 C19 . 1.413(7) ?
    C19 C22 . 1.399(8) ?
    C19 C20 . 1.433(8) ?
    C20 C21 . 1.338(9) ?
    C20 H20 . 0.9300 ?
    C21 H21 . 0.9300 ?
    C22 C23 . 1.355(8) ?
    C22 H22 . 0.9300 ?
    C23 C24 . 1.398(7) ?
    C23 H23 . 0.9300 ?
    C24 H24 . 0.9300 ?
    C25 C26 . 1.475(7) ?
    C26 C27 . 1.411(7) ?
    C26 C31 . 1.415(8) ?
    C27 C28 . 1.378(9) ?
    C28 C29 . 1.401(11) ?
    C28 H28 . 0.9300 ?
    C29 C30 . 1.365(9) ?
    C29 H29 . 0.9300 ?
    C30 C31 . 1.386(7) ?
    C30 H30 . 0.9300 ?
    C32 C33 . 1.479(7) ?
    C33 C38 . 1.406(7) ?
    C33 C34 . 1.407(7) ?
    C34 C35 . 1.388(8) ?
    C35 C36 . 1.373(9) ?
    C35 H35 . 0.9300 ?
    C36 C37 . 1.367(9) ?
    C36 H36 . 0.9300 ?
    C37 C38 . 1.395(8) ?
    C37 H37 . 0.9300 ?
loop_
    _geom_angle_atom_site_label_1
    _geom_angle_atom_site_label_2
    _geom_angle_atom_site_label_3
    _geom_angle_site_symmetry_1
    _geom_angle_site_symmetry_3
    _geom_angle
    _geom_angle_publ_flag
    O6 Sm1 O1 . . 79.60(13) ?
    O6 Sm1 O2 . . 75.13(12) ?
    O1 Sm1 O2 . . 52.14(11) ?
    O6 Sm1 O10 . . 144.12(14) ?
    O1 Sm1 O10 . . 70.61(14) ?
    O2 Sm1 O10 . . 70.96(13) ?
    O6 Sm1 N4 . . 72.23(12) ?
    O1 Sm1 N4 . . 135.00(12) ?
    O2 Sm1 N4 . . 86.53(11) ?
    O10 Sm1 N4 . . 116.30(13) ?
    O6 Sm1 O5 . . 51.34(11) ?
    O1 Sm1 O5 . . 71.74(13) ?
    O2 Sm1 O5 . . 107.85(12) ?
    O10 Sm1 O5 . . 130.81(12) ?
    N4 Sm1 O5 . . 112.62(12) ?
    O6 Sm1 N3 . . 78.86(13) ?
    O1 Sm1 N3 . . 143.53(13) ?
    O2 Sm1 N3 . . 144.92(11) ?
    O10 Sm1 N3 . . 136.88(13) ?
    N4 Sm1 N3 . . 63.14(12) ?
    O5 Sm1 N3 . . 71.81(13) ?
    O6 Sm1 O9 . . 125.05(11) ?
    O1 Sm1 O9 . . 105.69(13) ?
    O2 Sm1 O9 . . 67.92(12) ?
    O10 Sm1 O9 . . 49.84(12) ?
    N4 Sm1 O9 . . 66.46(12) ?
    O5 Sm1 O9 . . 175.58(12) ?
    N3 Sm1 O9 . . 110.77(12) ?
    O6 Sm1 N1 . . 122.32(12) ?
    O1 Sm1 N1 . . 79.47(13) ?
    O2 Sm1 N1 . . 126.21(12) ?
    O10 Sm1 N1 . . 71.89(13) ?
    N4 Sm1 N1 . . 145.46(12) ?
    O5 Sm1 N1 . . 71.10(12) ?
    N3 Sm1 N1 . . 87.69(12) ?
    O9 Sm1 N1 . . 112.25(12) ?
    O6 Sm1 N2 . . 145.35(13) ?
    O1 Sm1 N2 . . 131.85(13) ?
    O2 Sm1 N2 . . 132.86(12) ?
    O10 Sm1 N2 . . 70.09(13) ?
    N4 Sm1 N2 . . 87.71(12) ?
    O5 Sm1 N2 . . 117.46(12) ?
    N3 Sm1 N2 . . 66.80(12) ?
    O9 Sm1 N2 . . 66.95(12) ?
    N1 Sm1 N2 . . 62.66(12) ?
    C25 O1 Sm1 . . 93.2(3) ?
    C25 O2 Sm1 . . 93.6(3) ?
    C27 O3 H27 . . 109.5 ?
    C31 O4 H31 . . 109.5 ?
    C32 O5 Sm1 . . 92.5(3) ?
    C32 O6 Sm1 . . 96.8(3) ?
    C34 O7 H34 . . 109.5 ?
    C38 O8 H38 . . 109.5 ?
    N5 O9 Sm1 . . 94.9(3) ?
    N5 O10 Sm1 . . 98.7(3) ?
    C1 N1 C5 . . 117.3(4) ?
    C1 N1 Sm1 . . 121.7(3) ?
    C5 N1 Sm1 . . 120.7(3) ?
    C12 N2 C6 . . 117.4(4) ?
    C12 N2 Sm1 . . 122.7(3) ?
    C6 N2 Sm1 . . 119.7(3) ?
    C13 N3 C17 . . 117.6(5) ?
    C13 N3 Sm1 . . 122.3(4) ?
    C17 N3 Sm1 . . 119.2(3) ?
    C24 N4 C18 . . 118.5(4) ?
    C24 N4 Sm1 . . 121.6(3) ?
    C18 N4 Sm1 . . 119.8(3) ?
    O11 N5 O9 . . 122.1(5) ?
    O11 N5 O10 . . 121.5(5) ?
    O9 N5 O10 . . 116.4(4) ?
    N1 C1 C2 . . 122.7(5) ?
    N1 C1 H1 . . 118.7 ?
    C2 C1 H1 . . 118.7 ?
    C3 C2 C1 . . 120.4(5) ?
    C3 C2 H2 . . 119.8 ?
    C1 C2 H2 . . 119.8 ?
    C2 C3 C4 . . 118.7(5) ?
    C2 C3 H3 . . 120.6 ?
    C4 C3 H3 . . 120.6 ?
    C5 C4 C3 . . 118.0(5) ?
    C5 C4 C9 . . 120.0(5) ?
    C3 C4 C9 . . 122.0(5) ?
    N1 C5 C4 . . 123.0(5) ?
    N1 C5 C6 . . 117.8(4) ?
    C4 C5 C6 . . 119.2(4) ?
    N2 C6 C7 . . 122.1(4) ?
    N2 C6 C5 . . 118.5(4) ?
    C7 C6 C5 . . 119.3(4) ?
    C10 C7 C6 . . 117.6(5) ?
    C10 C7 C8 . . 122.7(5) ?
    C6 C7 C8 . . 119.6(5) ?
    C9 C8 C7 . . 120.8(5) ?
    C9 C8 H8 . . 119.6 ?
    C7 C8 H8 . . 119.6 ?
    C8 C9 C4 . . 121.0(5) ?
    C8 C9 H9 . . 119.5 ?
    C4 C9 H9 . . 119.5 ?
    C11 C10 C7 . . 120.4(5) ?
    C11 C10 H10 . . 119.8 ?
    C7 C10 H10 . . 119.8 ?
    C10 C11 C12 . . 117.8(5) ?
    C10 C11 H11 . . 121.1 ?
    C12 C11 H11 . . 121.1 ?
    N2 C12 C11 . . 124.6(5) ?
    N2 C12 H12 . . 117.7 ?
    C11 C12 H12 . . 117.7 ?
    N3 C13 C14 . . 122.7(6) ?
    N3 C13 H13 . . 118.6 ?
    C14 C13 H13 . . 118.6 ?
    C15 C14 C13 . . 119.2(5) ?
    C15 C14 H14 . . 120.4 ?
    C13 C14 H14 . . 120.4 ?
    C14 C15 C16 . . 119.6(5) ?
    C14 C15 H15 . . 120.2 ?
    C16 C15 H15 . . 120.2 ?
    C15 C16 C17 . . 117.3(5) ?
    C15 C16 C21 . . 123.0(5) ?
    C17 C16 C21 . . 119.7(5) ?
    N3 C17 C16 . . 123.5(5) ?
    N3 C17 C18 . . 117.4(4) ?
    C16 C17 C18 . . 119.1(5) ?
    N4 C18 C19 . . 121.7(5) ?
    N4 C18 C17 . . 118.4(4) ?
    C19 C18 C17 . . 119.9(5) ?
    C22 C19 C18 . . 117.5(5) ?
    C22 C19 C20 . . 123.7(5) ?
    C18 C19 C20 . . 118.8(5) ?
    C21 C20 C19 . . 121.5(5) ?
    C21 C20 H20 . . 119.2 ?
    C19 C20 H20 . . 119.2 ?
    C20 C21 C16 . . 120.8(5) ?
    C20 C21 H21 . . 119.6 ?
    C16 C21 H21 . . 119.6 ?
    C23 C22 C19 . . 120.0(5) ?
    C23 C22 H22 . . 120.0 ?
    C19 C22 H22 . . 120.0 ?
    C22 C23 C24 . . 119.1(5) ?
    C22 C23 H23 . . 120.5 ?
    C24 C23 H23 . . 120.5 ?
    N4 C24 C23 . . 123.0(5) ?
    N4 C24 H24 . . 118.5 ?
    C23 C24 H24 . . 118.5 ?
    O2 C25 O1 . . 119.1(5) ?
    O2 C25 C26 . . 121.1(5) ?
    O1 C25 C26 . . 119.8(5) ?
    C27 C26 C31 . . 118.5(5) ?
    C27 C26 C25 . . 121.2(5) ?
    C31 C26 C25 . . 120.3(5) ?
    O3 C27 C28 . . 118.2(6) ?
    O3 C27 C26 . . 121.0(5) ?
    C28 C27 C26 . . 120.8(6) ?
    C27 C28 C29 . . 118.9(6) ?
    C27 C28 H28 . . 120.5 ?
    C29 C28 H28 . . 120.5 ?
    C30 C29 C28 . . 121.8(5) ?
    C30 C29 H29 . . 119.1 ?
    C28 C29 H29 . . 119.1 ?
    C29 C30 C31 . . 119.8(6) ?
    C29 C30 H30 . . 120.1 ?
    C31 C30 H30 . . 120.1 ?
    O4 C31 C30 . . 117.4(5) ?
    O4 C31 C26 . . 122.4(5) ?
    C30 C31 C26 . . 120.2(5) ?
    O6 C32 O5 . . 119.3(4) ?
    O6 C32 C33 . . 120.0(4) ?
    O5 C32 C33 . . 120.6(4) ?
    C38 C33 C34 . . 118.8(5) ?
    C38 C33 C32 . . 120.5(4) ?
    C34 C33 C32 . . 120.6(4) ?
    O7 C34 C35 . . 117.5(5) ?
    O7 C34 C33 . . 122.2(5) ?
    C35 C34 C33 . . 120.3(5) ?
    C36 C35 C34 . . 119.5(6) ?
    C36 C35 H35 . . 120.2 ?
    C34 C35 H35 . . 120.2 ?
    C37 C36 C35 . . 121.8(5) ?
    C37 C36 H36 . . 119.1 ?
    C35 C36 H36 . . 119.1 ?
    C36 C37 C38 . . 119.9(5) ?
    C36 C37 H37 . . 120.0 ?
    C38 C37 H37 . . 120.0 ?
    O8 C38 C37 . . 117.8(5) ?
    O8 C38 C33 . . 122.5(5) ?
    C37 C38 C33 . . 119.7(5) ?
loop_
    _geom_hbond_atom_site_label_D
    _geom_hbond_atom_site_label_H
    _geom_hbond_atom_site_label_A
    _geom_hbond_site_symmetry_A
    _geom_hbond_distance_DH
    _geom_hbond_distance_HA
    _geom_hbond_distance_DA
    _geom_hbond_angle_DHA
    O4 H31 O2 . 0.82 1.87 2.594(5) 147
    O3 H27 O1 . 0.82 1.83 2.562(6) 149
    O8 H38 O6 . 0.82 1.85 2.578(6) 147
    O7 H34 O5 . 0.82 1.86 2.589(5) 147
data_global
_journal_date_recd_electronic     2010-11-11
_journal_date_accepted     2010-11-14
_journal_name_full     'Acta Crystallographica, Section E'
_journal_year     2010
_journal_volume     66
_journal_issue     12
_journal_page_first     m1613
_journal_page_last     m1613
_journal_paper_category     QM
_journal_coeditor_code     SU2228
_publ_contact_author_name     'Dr. Hongxiao Jin'
_publ_contact_author_address
;
College of Materials Science and Engineering
China Jiliang University
Hangzhou 310018
People's Republic of China
;
_publ_contact_author_email     'jin_hongxiao@yahoo.com.cn'
_publ_contact_author_fax     '(86)571-86875608'
_publ_contact_author_phone     '(86)571-86875600'
_publ_section_title
;\
Bis(2,6-dihydroxybenzoato-\k^2^<i>O</i>^1^<i>,O</i>^1'^)(nitrato-\k^2^<i>O</i>,\
<i>O</i>')bis(1,10-phenanthroline-\k^2^<i>N</i>,<i>N</i>')samarium(III)
;
loop_
    _publ_author_name
    _publ_author_footnote
    _publ_author_address
    'Hu, Guobo' .
;
College of Materials Science and Engineering
China Jiliang University
Hangzhou 310018
People's Republic of China
;
    'Wang, Chiya' .
;
College of Materials Science and Engineering
China Jiliang University
Hangzhou 310018
People's Republic of China
;
    'Jin, Dingfeng' .
;
College of Materials Science and Engineering
China Jiliang University
Hangzhou 310018
People's Republic of China
;
    'Jin, Hongxiao' .
;
College of Materials Science and Engineering
China Jiliang University
Hangzhou 310018
People's Republic of China
;
