# Supplementary material for: Bis(2,6-dihy­droxy­benzoato-κ2 O 1 ,O 1′)(nitrato-κ2 O,O′)bis­(1,10-phenanthroline-κ2 N,N′)samarium(III)
Source: Acta Crystallogr Sect E Struct Rep Online. 2010 Nov 20;66(Pt 12):m1613. doi: 10.1107/S1600536810047136 (PMC3011437; doi:10.1107/S1600536810047136)
Supplement: Supplementary file 2 [file e-66-m1613-Isup2.hkl]

# 
# h,k,l, Fc-squared, Fo-squared, sigma(Fo-squared) and status flag 
# 
data_I
_shelx_title ' 149 in P2(1)/c' 
_shelx_refln_list_code          4 
_shelx_F_calc_maximum      376.70 
_exptl_crystal_F_000      1756.00 
_reflns_d_resolution_high  0.8342 
 
loop_ 
 _symmetry_equiv_pos_as_xyz 
 'x, y, z' 
 '-x, y+1/2, -z+1/2' 
 '-x, -y, -z' 
 'x, -y-1/2, z-1/2' 
 
_cell_length_a    11.2022 
_cell_length_b    26.7672 
_cell_length_c    14.3326 
_cell_angle_alpha  90.000 
_cell_angle_beta  127.635 
_cell_angle_gamma  90.000 
 
_shelx_F_squared_multiplier     1.000 
 
loop_ 
 _refln_index_h 
 _refln_index_k 
 _refln_index_l 
 _refln_F_squared_calc 
 _refln_F_squared_meas 
 _refln_F_squared_sigma 
 _refln_observed_status 
   1   0   0    80199.82    58154.50   1517.03 o 
   2   0   0     2335.74     2794.74    148.63 o 
   3   0   0     4682.88     5307.87    269.67 o 
   4   0   0      325.23      438.69     85.80 o 
   5   0   0     4346.43     4395.48    333.12 o 
   6   0   0    13102.43    15143.18    765.73 o 
   7   0   0     8982.10     9658.82    500.48 o 
   8   0   0     7867.09     8342.44    493.15 o 
   9   0   0     7814.53     8144.15    492.75 o 
  10   0   0      138.07      121.13     53.77 o 
   1   1   0      701.86      904.94     34.98 o 
   2   1   0    53788.48    48551.03   1045.32 o 
   3   1   0    12610.62    12722.57    343.59 o 
   4   1   0    47494.42    51579.44   1115.34 o 
   5   1   0      904.05     1008.06    108.28 o 
   6   1   0      619.23      712.94    103.42 o 
   7   1   0       90.70      124.49     43.92 o 
   8   1   0      535.72      475.90     81.20 o 
   9   1   0     1238.32     1231.24    130.84 o 
  10   1   0      676.05      783.30     93.98 o 
   0   2   0    12431.21     8416.58    252.73 o 
   1   2   0     3826.66     3443.67     95.49 o 
   2   2   0     5664.59     5328.11    264.82 o 
   3   2   0       13.72       14.26     10.08 o 
   4   2   0     6128.61     7382.10    274.34 o 
   5   2   0      624.45      710.84     89.60 o 
   6   2   0      523.19      567.93     91.86 o 
   7   2   0      336.71      291.67     56.51 o 
   8   2   0      181.85      161.09     63.42 o 
   9   2   0     1786.12     1828.85    156.03 o 
  10   2   0      245.53      299.17     61.36 o 
   1   3   0     9096.70     9544.59    296.09 o 
   2   3   0    19926.41    19088.08    598.50 o 
   3   3   0     3108.54     3394.32    267.92 o 
   4   3   0    12841.81    14018.52    413.81 o 
   5   3   0     5447.36     6225.12    285.98 o 
   6   3   0      258.41      355.15     72.43 o 
   7   3   0      462.10      551.64     75.82 o 
   8   3   0      646.97      781.97    100.77 o 
   9   3   0      694.74      679.71     95.29 o 
  10   3   0      729.08      752.38     93.71 o 
   0   4   0   105102.91    64389.50   2968.59 o 
   1   4   0    10960.64     9932.79    424.28 o 
   2   4   0     1562.89     1940.77     72.90 o 
   3   4   0      166.60      213.51     35.52 o 
   4   4   0    10545.60    11617.27    366.76 o 
   5   4   0      985.99     1022.65    108.02 o 
   6   4   0     6453.57     7249.55    540.93 o 
   7   4   0     8919.80     9919.07    361.22 o 
   8   4   0     7060.66     7837.82    335.38 o 
   9   4   0     6604.64     7567.65    479.38 o 
  10   4   0     1473.48     1423.23    200.94 o 
   1   5   0    15604.31    13115.68    375.56 o 
   2   5   0    14334.17    13801.27    229.89 o 
   3   5   0    42285.83    40534.99   1307.13 o 
   4   5   0    30266.46    31625.15    753.40 o 
   5   5   0     7701.27     8599.23    346.81 o 
   6   5   0      661.52      852.47    174.31 o 
   7   5   0       69.13      112.13     34.20 o 
   8   5   0      549.99      495.41     78.48 o 
   9   5   0     4770.26     5355.13    396.29 o 
  10   5   0     3730.76     3814.77    680.07 o 
   0   6   0    21900.34    16579.33    352.74 o 
   1   6   0    29610.63    25270.18    910.17 o 
   2   6   0      474.50      438.59     34.08 o 
   3   6   0      175.51      175.95     22.71 o 
   4   6   0     3001.28     3334.14    172.97 o 
   5   6   0     4682.46     5270.26    429.24 o 
   6   6   0     5074.59     5610.81    299.98 o 
   7   6   0     1130.89     1172.03     87.51 o 
   8   6   0     1432.71     1511.27    136.84 o 
   9   6   0     1241.42     1388.99    193.07 o 
  10   6   0      643.76      484.41     54.20 o 
   1   7   0     2708.05     2233.89    127.69 o 
   2   7   0      283.43      319.01     32.40 o 
   3   7   0     1885.15     1966.25     78.83 o 
   4   7   0     4432.94     4921.03    352.35 o 
   5   7   0      129.97      192.88     90.97 o 
   6   7   0       19.72       27.38     19.38 o 
   7   7   0       17.41       54.45     22.36 o 
   8   7   0       55.43       60.56     27.62 o 
   9   7   0     1091.51     1358.21    195.30 o 
  10   7   0      150.90       84.03     33.30 o 
   0   8   0    11572.21     8375.96    332.57 o 
   1   8   0     5913.58     5099.15    143.74 o 
   2   8   0    10305.75     9376.07    255.68 o 
   3   8   0     1292.53     1490.61    162.60 o 
   4   8   0     2417.04     2939.37    270.41 o 
   5   8   0     4584.83     4886.10    419.12 o 
   6   8   0     1003.59     1124.50     88.05 o 
   7   8   0     9863.40    10070.20    298.74 o 
   8   8   0     4057.49     4359.33    229.99 o 
   9   8   0     2545.58     2920.94    194.72 o 
  10   8   0      774.23      580.46     58.44 o 
   1   9   0     9964.87     8251.55    206.72 o 
   2   9   0    16135.85    14432.95    406.76 o 
   3   9   0    21444.32    18459.34    525.84 o 
   4   9   0    10237.52     9794.86    551.43 o 
   5   9   0    11584.55    12909.78    736.86 o 
   6   9   0    10729.86    10818.53    357.42 o 
   7   9   0      734.96      880.44     78.74 o 
   8   9   0      132.33      134.12     40.71 o 
   9   9   0     2828.57     2795.26    678.78 o 
  10   9   0     3152.91     2701.10    202.73 o 
   0  10   0    16259.29    11461.83    897.05 o 
   1  10   0    11358.47     9569.22    237.59 o 
   2  10   0    21014.80    17577.54    382.28 o 
   3  10   0       75.17       89.50     23.92 o 
   4  10   0      344.17      549.16    125.95 o 
   5  10   0     1857.94     1947.00    267.29 o 
   6  10   0     3211.52     3395.43    181.86 o 
   7  10   0     2908.76     2854.64    184.57 o 
   8  10   0     3273.70     3631.42    224.62 o 
   9  10   0     2192.26     1890.20    210.09 o 
  10  10   0      340.21      286.67     56.16 o 
   1  11   0     1865.44     1739.93     89.48 o 
   2  11   0     1345.98     1402.75     87.21 o 
   3  11   0      777.51      750.26     88.80 o 
   4  11   0     1143.59     1139.40    193.26 o 
   5  11   0       17.08       38.38     52.91 o 
   6  11   0      676.44      799.86    129.42 o 
   7  11   0     1116.66     1155.83    163.44 o 
   8  11   0       32.96       42.42     44.45 o 
   9  11   0       14.83       -8.59     90.34 o 
   0  12   0    10471.11     9086.13   1040.84 o 
   1  12   0    19374.76    15743.63    505.29 o 
   2  12   0     3621.43     3244.41    143.26 o 
   3  12   0      688.28      626.51     64.96 o 
   4  12   0      489.77      461.86     83.28 o 
   5  12   0      177.13      199.02     53.69 o 
   6  12   0     1184.43     1212.39    164.77 o 
   7  12   0     5712.17     6397.98    417.40 o 
   8  12   0     3107.65     3102.07    272.63 o 
   9  12   0     1543.63     1272.52    380.37 o 
   1  13   0     1076.15      759.49     89.20 o 
   2  13   0     3531.46     2556.23    130.80 o 
   3  13   0    13098.90    11699.05    393.36 o 
   4  13   0    16005.79    14534.46   1780.69 o 
   5  13   0    17885.52    18333.48    819.15 o 
   6  13   0     4444.57     4510.72    335.17 o 
   7  13   0       14.86       76.01     58.01 o 
   8  13   0      240.93      175.30     69.20 o 
   9  13   0     1182.41     1041.43    151.67 o 
   0  14   0    15292.43    11361.39   1697.25 o 
   1  14   0    11813.48     9062.68   1153.09 o 
   2  14   0     6713.50     5431.65    548.41 o 
   3  14   0      613.06      541.76     65.87 o 
   4  14   0      142.59       83.41     50.19 o 
   5  14   0     2140.28     2069.50    210.98 o 
   6  14   0     8196.08     7988.79    474.54 o 
   7  14   0     8054.39     8923.10    513.89 o 
   8  14   0     4961.56     4844.89    396.93 o 
   9  14   0     4070.06     4008.59    345.47 o 
   1  15   0      728.50      717.07     94.46 o 
   2  15   0     4937.81     4030.71    308.58 o 
   3  15   0     6323.68     5279.56    744.48 o 
   4  15   0     1415.59     1260.42    139.98 o 
   5  15   0     1642.52     1649.95    192.81 o 
   6  15   0       67.85      167.96     79.30 o 
   7  15   0      314.02      344.90     95.56 o 
   8  15   0      368.11      280.97    128.32 o 
   9  15   0      434.20      486.17     58.56 o 
   0  16   0     3178.85     2120.39    289.34 o 
   1  16   0      938.46      715.16    162.84 o 
   2  16   0      122.13       51.41     27.94 o 
   3  16   0      104.12      107.12     40.30 o 
   4  16   0       10.14       31.21     19.15 o 
   5  16   0      204.37      189.14     40.42 o 
   6  16   0      203.42      313.00     90.28 o 
   7  16   0       63.81       60.89    126.62 o 
   8  16   0     1464.79     1488.97    165.11 o 
   9  16   0       94.43       79.79     36.58 o 
   1  17   0     4421.84     2739.87    241.61 o 
   2  17   0    13084.83    10724.10   1547.19 o 
   3  17   0    11190.46    10746.51    631.42 o 
   4  17   0    11654.52    11656.10    336.98 o 
   5  17   0     6885.43     6881.41    228.50 o 
   6  17   0      642.51      567.43     74.38 o 
   7  17   0      478.69      312.18    110.31 o 
   8  17   0      336.77      224.97     72.15 o 
   0  18   0    15837.31     8924.78    648.00 o 
   1  18   0    13060.88     7466.59    446.67 o 
   2  18   0     5984.34     5818.79    250.14 o 
   3  18   0      825.89      807.66     74.61 o 
   4  18   0      247.03      198.15     32.21 o 
   5  18   0     4700.27     4794.89    186.71 o 
   6  18   0     9417.47    10120.93    369.18 o 
   7  18   0     8875.57     8927.25    334.30 o 
   8  18   0     4144.11     4367.54    194.81 o 
   1  19   0     2020.90     1907.47    273.11 o 
   2  19   0     1138.81     1196.00     73.27 o 
   3  19   0     3085.41     3081.25    171.09 o 
   4  19   0     9025.82     9169.92    339.45 o 
   5  19   0     6071.27     6693.06    255.23 o 
   6  19   0     1910.15     1859.58    137.83 o 
   7  19   0     1118.49     1176.17    103.85 o 
   8  19   0       67.04      102.52     30.72 o 
   0  20   0      340.11      340.61     63.67 o 
   1  20   0      519.87      476.71     42.39 o 
   2  20   0      159.85      142.63     24.18 o 
   3  20   0     3727.56     4077.89    290.60 o 
   4  20   0     1171.61     1268.94    115.22 o 
   5  20   0        6.88      -30.73     30.73 o 
   6  20   0      644.15      666.62     78.64 o 
   7  20   0       14.69       24.22     41.53 o 
   8  20   0      210.15      220.16     49.68 o 
   1  21   0      131.91      148.77     34.75 o 
   2  21   0      342.21      391.68     40.63 o 
   3  21   0     4088.26     4675.90    320.43 o 
   4  21   0     3301.17     4280.63    309.73 o 
   5  21   0     1108.31     1443.82    176.28 o 
   6  21   0      107.36      128.83     39.69 o 
   7  21   0       75.83       88.25     33.25 o 
   0  22   0     7887.52     8593.06    387.87 o 
   1  22   0    11115.49    11915.79    343.37 o 
   2  22   0     7481.57     7792.73    322.17 o 
   3  22   0     2941.93     3073.02    221.59 o 
   4  22   0       28.19      -14.50     36.48 o 
   5  22   0     3651.97     4229.43    200.82 o 
   6  22   0     5135.22     5554.51    222.79 o 
   7  22   0     3680.95     3311.11    447.06 o 
   1  23   0     1832.37     1902.41    113.78 o 
   2  23   0     4141.31     4165.01    244.64 o 
   3  23   0     5740.22     6175.15    336.07 o 
   4  23   0     7319.76     7968.22    399.54 o 
   5  23   0     3522.33     4041.02    189.11 o 
   6  23   0      716.81      775.14     71.80 o 
   7  23   0        8.94       18.74     11.81 o 
   0  24   0     4807.53     4687.09    264.10 o 
   1  24   0      291.78      328.01     48.92 o 
   2  24   0       84.33       94.16     24.88 o 
   3  24   0     1132.79     1148.63    132.67 o 
   4  24   0       99.98      100.03     31.45 o 
   5  24   0       98.39       55.60     44.02 o 
   6  24   0     1201.62     1130.07    110.13 o 
   1  25   0      213.79      235.65     41.77 o 
   2  25   0     1929.03     1839.13    237.93 o 
   3  25   0     2219.89     2640.07    200.06 o 
   4  25   0      629.07      691.76     95.70 o 
   5  25   0      377.52      352.54     65.59 o 
   6  25   0       57.79       46.26     29.76 o 
   0  26   0     2590.05     2403.34    171.06 o 
   1  26   0     3031.42     2953.35    153.26 o 
   2  26   0     2139.41     2008.57    212.46 o 
   3  26   0      227.85      255.59     64.81 o 
   4  26   0       47.09       82.24     40.21 o 
   5  26   0     1366.60     1554.76    132.60 o 
   6  26   0     2168.24     1915.01    118.63 o 
   1  27   0     1088.48     1023.21     74.68 o 
   2  27   0     2763.70     2474.93    403.39 o 
   3  27   0     3389.01     3809.36    227.30 o 
   4  27   0     4347.45     4860.49    254.26 o 
   5  27   0     3258.08     3403.02    190.37 o 
   0  28   0     1000.79      950.13     94.38 o 
   1  28   0     1114.15      977.43     68.43 o 
   2  28   0     1252.08     1330.47    121.03 o 
   3  28   0      271.52      369.95     65.54 o 
   4  28   0      519.98      561.63     75.47 o 
   5  28   0      939.96      863.06    100.75 o 
   1  29   0        5.38       36.13     14.74 o 
   2  29   0      103.23      107.76     29.94 o 
   3  29   0      120.21      170.13     43.77 o 
   4  29   0       56.55       83.87     25.65 o 
   0  30   0     1090.43      972.06     83.84 o 
   1  30   0     1180.89     1018.25    105.80 o 
   2  30   0      799.95      745.09     75.79 o 
   3  30   0      105.87       76.52     15.57 o 
   1  31   0      603.67      535.79     58.69 o 
   2  31   0     3254.38     3019.92    151.21 o 
 -11   1   1     1044.96     1141.45     98.95 o 
 -10   1   1      360.93      438.59     78.84 o 
  -9   1   1     1286.00     1342.53    132.41 o 
  -8   1   1       45.39       47.37     26.50 o 
  -7   1   1     1066.08     1292.18     81.29 o 
  -6   1   1     2085.70     2484.55    183.78 o 
  -5   1   1      832.74      927.31     95.18 o 
  -4   1   1    47734.62    49167.29   1037.58 o 
  -3   1   1    69857.56    62075.11   1214.76 o 
  -2   1   1    11571.73    10384.50    251.22 o 
  -1   1   1     1903.49     2050.53     66.69 o 
   0   1   1      283.82      410.10     27.84 o 
   1   1   1      996.33     1145.75     58.80 o 
   2   1   1    11012.98    11254.48    299.84 o 
   3   1   1    22246.91    22597.84    560.01 o 
   4   1   1    14298.26    16227.29    488.40 o 
   5   1   1     2846.19     3298.67    216.07 o 
   6   1   1      354.67      439.82     51.33 o 
   7   1   1       28.09      111.08    125.85 o 
   8   1   1      433.30      507.10     87.30 o 
   9   1   1     1129.09     1277.71    129.32 o 
  10   1   1     1740.78     1780.03    124.23 o 
 -11   2   1      113.41      118.90     34.26 o 
 -10   2   1     3258.00     3596.45    211.36 o 
  -9   2   1     8953.96     9516.12    380.78 o 
  -8   2   1    10288.85    10846.90    394.22 o 
  -7   2   1    10545.80    11351.58    299.48 o 
  -6   2   1     6008.56     6697.77    316.77 o 
  -5   2   1    12917.10    14408.81    507.92 o 
  -4   2   1     2514.68     2638.58    138.88 o 
  -3   2   1      427.92      579.85     50.13 o 
  -2   2   1    61696.73    48965.07   1095.67 o 
  -1   2   1    64517.29    53279.08    988.82 o 
   0   2   1    82489.21    57064.00   2040.91 o 
   1   2   1    10317.91     9560.78    237.03 o 
   2   2   1    20283.06    20225.05    560.87 o 
   3   2   1       56.44      120.67     29.63 o 
   4   2   1     8529.75     9530.10    347.18 o 
   5   2   1     4308.69     4720.77    262.25 o 
   6   2   1     8985.48     9968.33    273.21 o 
   7   2   1    11347.44    12370.51    433.90 o 
   8   2   1     7844.81     8517.97    364.15 o 
   9   2   1     2206.33     2414.08    175.72 o 
  10   2   1      163.69      162.92     36.79 o 
 -11   3   1     3754.94     3352.49    229.99 o 
 -10   3   1     3981.04     4517.04    346.00 o 
  -9   3   1     2813.36     3142.11    202.30 o 
  -8   3   1       20.15       23.50     57.81 o 
  -7   3   1     1747.27     2132.41    131.25 o 
  -6   3   1     7042.72     7482.83    341.40 o 
  -5   3   1     5949.60     5957.36    258.52 o 
  -4   3   1    22533.34    23437.93    787.53 o 
  -3   3   1    36127.50    35155.63    908.40 o 
  -2   3   1    33905.86    30953.99    543.15 o 
  -1   3   1      381.13      381.08     44.11 o 
   0   3   1    15952.10    12745.75    462.20 o 
   1   3   1     1767.92     1827.71    106.38 o 
   2   3   1    12076.44    11446.03    332.69 o 
   3   3   1    48435.69    49712.48   1059.23 o 
   4   3   1    24144.27    26731.08    696.49 o 
   5   3   1     3992.05     4408.59    253.46 o 
   6   3   1     2558.53     2914.54    134.99 o 
   7   3   1      302.98      274.95     60.22 o 
   8   3   1     2320.68     2579.00    186.44 o 
   9   3   1     3026.57     3162.33    202.18 o 
  10   3   1     3546.65     3377.68    269.38 o 
 -10   4   1      149.20      329.43     94.09 o 
  -9   4   1     1041.42     1089.12    120.75 o 
  -8   4   1     1691.29     1804.88    146.73 o 
  -7   4   1     1394.28     1541.86    165.73 o 
  -6   4   1      120.70      109.92     54.45 o 
  -5   4   1      699.30      726.27     82.23 o 
  -4   4   1      353.20      396.30     53.50 o 
  -3   4   1     1957.07     2329.54    106.59 o 
  -2   4   1     3569.30     3498.68     90.92 o 
  -1   4   1      232.58      234.22     37.03 o 
   0   4   1    21085.45    15788.78    380.97 o 
   1   4   1     7477.19     6439.97    172.85 o 
   2   4   1    15972.88    15602.93    464.86 o 
   3   4   1     1796.35     2122.43    126.48 o 
   4   4   1      546.49      610.26     77.77 o 
   5   4   1     5180.44     5721.45    291.54 o 
   6   4   1     1227.63     1236.26    107.69 o 
   7   4   1      232.59      302.90     62.88 o 
   8   4   1     2388.42     2362.31    256.43 o 
   9   4   1      837.26      942.79    107.55 o 
  10   4   1       34.84       40.28     30.31 o 
 -10   5   1      585.78      555.49    122.26 o 
  -9   5   1     1701.32     1678.64    146.38 o 
  -8   5   1      197.25      231.04     56.58 o 
  -7   5   1      483.32      426.63    100.66 o 
  -6   5   1     2459.38     2685.05    301.42 o 
  -5   5   1     4823.67     5457.01    243.97 o 
  -4   5   1     7370.14     8004.89    268.02 o 
  -3   5   1     3538.82     3941.01    122.22 o 
  -2   5   1      629.00      741.00     35.34 o 
  -1   5   1    10188.36     9285.89    333.35 o 
   0   5   1     3380.55     3006.58     98.13 o 
   1   5   1     1748.59     1723.13     66.06 o 
   2   5   1     6484.34     6421.01    208.02 o 
   3   5   1     6446.24     6796.42    272.05 o 
   4   5   1      290.73      464.59     54.08 o 
   5   5   1      393.21      436.29     78.38 o 
   6   5   1      136.24      170.87     32.07 o 
   7   5   1     2204.72     2422.04    172.10 o 
   8   5   1       43.54       89.85     58.39 o 
   9   5   1      117.16       68.58     37.54 o 
 -10   6   1     1892.37     2400.36    244.81 o 
  -9   6   1     1842.31     2036.03    160.25 o 
  -8   6   1     4680.20     4830.59    195.40 o 
  -7   6   1     9285.98     9364.76    466.49 o 
  -6   6   1     2820.08     3205.62    336.86 o 
  -5   6   1     1506.36     1802.60    216.62 o 
  -4   6   1     1370.31     1494.78    101.03 o 
  -3   6   1     4281.64     4016.63    123.20 o 
  -2   6   1     4792.64     4414.83    111.64 o 
  -1   6   1    48968.50    38494.05   1085.82 o 
   0   6   1    46138.32    31977.95    535.34 o 
   1   6   1    14517.21    12186.16    251.69 o 
   2   6   1     1279.39     1216.96     55.43 o 
   3   6   1     6064.84     6812.27    200.88 o 
   4   6   1     1092.87     1192.99     88.89 o 
   5   6   1     7187.09     7895.53    551.91 o 
   6   6   1     8052.93     8840.90    308.19 o 
   7   6   1     5581.85     5793.55    215.83 o 
   8   6   1     6362.43     7319.06    473.95 o 
   9   6   1     1727.94     1844.89    290.52 o 
 -10   7   1     3281.84     3866.89    217.11 o 
  -9   7   1     1291.49     1339.52    187.36 o 
  -8   7   1       46.16       33.66     24.50 o 
  -7   7   1      320.07      415.07     61.10 o 
  -6   7   1     4267.02     4930.78    433.58 o 
  -5   7   1     8468.10     8735.28    529.77 o 
  -4   7   1    18178.32    17566.53    730.82 o 
  -3   7   1    29629.58    26568.67    587.68 o 
  -2   7   1     8458.36     7262.12    228.87 o 
  -1   7   1     1506.76     1433.24    104.78 o 
   0   7   1       72.56       92.29     12.34 o 
   1   7   1    34169.56    28193.47   1105.41 o 
   2   7   1    27260.79    23953.28    395.00 o 
   3   7   1    24692.07    22621.81   1010.24 o 
   4   7   1    16014.92    17122.94    797.78 o 
   5   7   1    10258.98    11273.12    689.98 o 
   6   7   1    10788.59    11337.55    306.95 o 
   7   7   1     1445.62     1407.17    121.79 o 
   8   7   1     3322.10     3815.76    330.23 o 
   9   7   1     3959.37     3356.36    178.34 o 
 -10   8   1      727.64      820.09     94.53 o 
  -9   8   1      999.05     1158.39    112.33 o 
  -8   8   1     2065.43     2162.63    128.21 o 
  -7   8   1     3581.21     3689.67    195.59 o 
  -6   8   1     2526.01     2831.00    329.91 o 
  -5   8   1      123.23      229.32     93.54 o 
  -4   8   1      199.82      255.32     50.21 o 
  -3   8   1     1775.05     1505.62    107.97 o 
  -2   8   1     2979.43     2618.05    129.56 o 
  -1   8   1    17730.57    13909.32    473.19 o 
   0   8   1     6284.63     4512.28    141.78 o 
   1   8   1     4896.46     4662.05    165.69 o 
   2   8   1    13010.04    11671.03    238.85 o 
   3   8   1       13.95       34.93     21.69 o 
   4   8   1     1790.24     2341.19    258.31 o 
   5   8   1     3011.75     3301.32    359.69 o 
   6   8   1     5532.32     6103.26    212.16 o 
   7   8   1      637.62      646.87     83.94 o 
   8   8   1     4811.78     4969.68    377.04 o 
   9   8   1      974.38      861.68    118.46 o 
 -10   9   1       36.24       76.16     27.97 o 
  -9   9   1      111.83       98.16     38.59 o 
  -8   9   1       45.26       55.70     31.05 o 
  -7   9   1       57.42      135.35     38.86 o 
  -6   9   1      212.85      299.46     60.12 o 
  -5   9   1      152.89      151.10     75.15 o 
  -4   9   1      443.90      416.17     66.38 o 
  -3   9   1     3256.61     3161.81    168.63 o 
  -2   9   1      987.71      994.72     81.12 o 
  -1   9   1      119.82      116.37     31.00 o 
   0   9   1     1835.18     1400.69     71.65 o 
   1   9   1      303.80      296.17     25.55 o 
   2   9   1     9479.53     9249.27    245.25 o 
   3   9   1      783.80      978.23    137.82 o 
   4   9   1      155.79      217.81     86.13 o 
   5   9   1        2.95       70.69     67.88 o 
   6   9   1      837.75      801.03    126.94 o 
   7   9   1      876.01      889.59    101.02 o 
   8   9   1      248.31      286.09     55.39 o 
   9   9   1       89.02       29.12     39.45 o 
 -10  10   1     1235.23     1067.34    191.75 o 
  -9  10   1     3498.89     3660.51    205.92 o 
  -8  10   1     5660.05     5839.21    280.01 o 
  -7  10   1    10998.78    11518.29    388.48 o 
  -6  10   1     1088.77     1172.75    123.04 o 
  -5  10   1     2325.78     2585.63    291.31 o 
  -4  10   1      190.08      226.79     51.00 o 
  -3  10   1      840.51      688.57    100.79 o 
  -2  10   1    16426.71    13547.83    587.02 o 
  -1  10   1    17239.97    13576.68    305.94 o 
   0  10   1    19127.39    14851.32    566.24 o 
   1  10   1    19126.53    15883.28    536.04 o 
   2  10   1     3455.57     3230.12    135.33 o 
   3  10   1     4323.17     4827.55    523.15 o 
   4  10   1       97.77      128.47     69.67 o 
   5  10   1     1103.92     1112.83    114.93 o 
   6  10   1     1886.62     2046.69    208.41 o 
   7  10   1    11312.19    12063.89    588.80 o 
   8  10   1     4162.01     3865.19    513.76 o 
   9  10   1     1602.64     1149.31     86.68 o 
 -10  11   1     2755.34     1968.00    175.63 o 
  -9  11   1     1293.62     1426.94    123.07 o 
  -8  11   1      348.94      369.75     73.40 o 
  -7  11   1      134.55      172.47     69.87 o 
  -6  11   1     8178.26     7875.65    437.32 o 
  -5  11   1    14018.39    14538.72    779.26 o 
  -4  11   1    19998.26    17659.98   1732.90 o 
  -3  11   1    22345.42    18786.97   1122.48 o 
  -2  11   1     1306.57     1058.64     93.03 o 
  -1  11   1     1660.17     1275.82     76.05 o 
   0  11   1      130.00      101.00     25.88 o 
   1  11   1     2516.33     1971.72    101.01 o 
   2  11   1    12187.86    10133.99    280.67 o 
   3  11   1    16318.90    14449.77   1037.54 o 
   4  11   1    11510.68    12024.97    693.63 o 
   5  11   1     7766.03     8160.22    690.22 o 
   6  11   1      496.98      617.93    119.20 o 
   7  11   1      935.09      900.61    141.15 o 
   8  11   1      680.26      559.08    210.19 o 
   9  11   1     1976.51     1611.68    157.88 o 
 -10  12   1     1138.97     1013.62     79.79 o 
  -9  12   1     3285.34     3428.05    270.18 o 
  -8  12   1     8182.51     8829.34    507.02 o 
  -7  12   1    24274.06    24540.34    968.09 o 
  -6  12   1     1610.01     1474.74    174.09 o 
  -5  12   1      750.76      729.56    156.15 o 
  -4  12   1        0.74       66.26     32.71 o 
  -3  12   1      891.73     1107.54    112.58 o 
  -2  12   1    25407.91    21787.70    634.68 o 
  -1  12   1    20227.63    14786.46    483.17 o 
   0  12   1    16140.67    12817.74    521.72 o 
   1  12   1    13250.08    10732.51    285.03 o 
   2  12   1     5189.04     5152.37    193.39 o 
   3  12   1     1735.40     1903.21    163.63 o 
   4  12   1     3570.45     4508.01    404.22 o 
   5  12   1     2728.16     3033.93    254.58 o 
   6  12   1     8264.26     8771.07    490.29 o 
   7  12   1     6196.88     6697.37    419.92 o 
   8  12   1     4914.45     4666.00    631.40 o 
   9  12   1     2590.42     2322.87    184.07 o 
 -10  13   1      377.03      340.35     60.70 o 
  -9  13   1      197.09      196.59     71.46 o 
  -8  13   1       16.48      -17.40     65.30 o 
  -7  13   1      813.29      896.02    155.49 o 
  -6  13   1       53.49      115.79     63.38 o 
  -5  13   1      349.01      271.88     73.16 o 
  -4  13   1     1153.97     1076.27    109.23 o 
  -3  13   1     6446.86     5779.53    280.15 o 
  -2  13   1     5061.99     4815.76    299.44 o 
  -1  13   1     1574.35     1408.37    119.89 o 
   0  13   1      719.66      624.97     65.40 o 
   1  13   1     2306.44     2183.57    155.56 o 
   2  13   1     6683.37     6064.40    222.38 o 
   3  13   1      455.61      588.71     94.90 o 
   4  13   1      173.29      227.10     58.12 o 
   5  13   1       77.14      193.88     70.65 o 
   6  13   1      183.39      131.29     58.71 o 
   7  13   1      178.15      151.82     54.26 o 
   8  13   1      158.41       59.66     67.99 o 
   9  13   1      444.94      466.37     79.36 o 
  -9  14   1     1458.48     1160.48    341.59 o 
  -8  14   1     3513.29     3831.13    313.69 o 
  -7  14   1      499.46      603.47    128.27 o 
  -6  14   1      391.83      397.47     96.26 o 
  -5  14   1      219.50      232.86     39.71 o 
  -4  14   1       47.66       61.29     23.01 o 
  -3  14   1      508.51      457.25     59.55 o 
  -2  14   1     3738.02     3216.74    354.73 o 
  -1  14   1     1894.62     1392.58    118.46 o 
   0  14   1     3847.61     3128.71    331.02 o 
   1  14   1     3334.25     3152.08    454.65 o 
   2  14   1     2275.56     2133.21    189.36 o 
   3  14   1     2404.50     2100.57    274.95 o 
   4  14   1      759.55      762.59     98.28 o 
   5  14   1     1008.52     1030.67    153.46 o 
   6  14   1      291.17      373.95    101.06 o 
   7  14   1      842.41      799.77    148.49 o 
   8  14   1      554.27      589.61     89.49 o 
   9  14   1      267.38      337.85     63.62 o 
  -9  15   1     2060.56     1764.06    215.56 o 
  -8  15   1      304.58      385.25    104.93 o 
  -7  15   1     1024.44     1048.85    161.33 o 
  -6  15   1    11974.08    11532.53    579.55 o 
  -5  15   1     9803.29     9407.59    362.15 o 
  -4  15   1    18435.93    17237.60    763.96 o 
  -3  15   1    12120.54    10343.21    996.23 o 
  -2  15   1     8944.85     6769.04    870.56 o 
  -1  15   1     1493.16     1078.93    101.81 o 
   0  15   1       78.59       46.66     17.21 o 
   1  15   1     3422.61     2992.53    501.01 o 
   2  15   1    14916.28    13244.55   1424.50 o 
   3  15   1    20169.61    16253.75    899.24 o 
   4  15   1    15242.47    15217.85    663.86 o 
   5  15   1     6043.90     6247.64    404.56 o 
   6  15   1      253.59      176.97    140.76 o 
   7  15   1        7.24      -17.45     45.65 o 
   8  15   1      464.81      455.97     64.38 o 
  -9  16   1     3114.86     3089.75    291.57 o 
  -8  16   1     7502.58     7725.95    419.83 o 
  -7  16   1     7908.03     8227.90    487.73 o 
  -6  16   1     5788.64     5489.48    376.30 o 
  -5  16   1      831.52      831.75     87.83 o 
  -4  16   1       38.03       43.69     28.04 o 
  -3  16   1     2408.18     2005.63    281.99 o 
  -2  16   1    14623.80    11398.06   1867.05 o 
  -1  16   1    23338.45    13193.92    574.37 o 
   0  16   1    18932.46    11016.82    761.85 o 
   1  16   1    15015.29    10775.51    694.63 o 
   2  16   1     5202.44     5076.06    687.11 o 
   3  16   1       10.46       52.84     22.56 o 
   4  16   1     1558.19     1600.20     95.62 o 
   5  16   1     2860.68     2892.30    194.81 o 
   6  16   1     7466.00     7972.67    330.23 o 
   7  16   1     4830.73     5247.43    251.70 o 
   8  16   1     2637.42     2760.55    179.24 o 
  -9  17   1      254.40      259.43     45.31 o 
  -8  17   1      271.53      273.27     66.77 o 
  -7  17   1       32.22       23.69     62.30 o 
  -6  17   1     3119.85     3251.63    188.15 o 
  -5  17   1     3870.01     3860.12    265.83 o 
  -4  17   1     3865.28     3751.18    162.73 o 
  -3  17   1     8962.92     7619.70   1276.57 o 
  -2  17   1     2757.55     1607.18    183.13 o 
  -1  17   1      644.50      500.19     71.60 o 
   0  17   1      111.16       73.11     47.22 o 
   1  17   1     1837.08     1251.46    229.43 o 
   2  17   1     4545.20     3374.25    393.09 o 
   3  17   1     5362.56     5364.14    187.84 o 
   4  17   1     1190.93     1303.22     88.55 o 
   5  17   1     1071.96     1003.17    104.03 o 
   6  17   1     1459.69     1410.00    125.55 o 
   7  17   1      373.70      346.48    106.49 o 
   8  17   1      222.83      270.96     66.71 o 
  -9  18   1      221.21      199.73     34.87 o 
  -8  18   1      279.52      229.59     42.01 o 
  -7  18   1      977.74      918.95    126.68 o 
  -6  18   1       97.12       55.73     43.27 o 
  -5  18   1      498.38      514.04     71.68 o 
  -4  18   1      184.47      141.67     36.54 o 
  -3  18   1     2205.08     2225.16    135.28 o 
  -2  18   1       52.50       28.17     26.06 o 
  -1  18   1       39.35       25.87     23.69 o 
   0  18   1      308.65      231.82     69.25 o 
   1  18   1       75.39       -5.39     55.96 o 
   2  18   1      430.76      471.24     58.91 o 
   3  18   1       69.76       44.55     20.74 o 
   4  18   1      124.90      144.03     44.55 o 
   5  18   1      168.41       44.59     41.25 o 
   6  18   1       57.37       65.75     42.71 o 
   7  18   1      936.62      960.61     93.93 o 
   8  18   1        4.22       39.57     37.88 o 
  -9  19   1      801.63      839.89     96.74 o 
  -8  19   1      260.29      259.99     51.58 o 
  -7  19   1       52.29       -7.83     52.25 o 
  -6  19   1     1806.23     2063.53    116.63 o 
  -5  19   1     9031.72     9587.48    351.92 o 
  -4  19   1     3021.51     3418.53    332.24 o 
  -3  19   1     1347.95     1400.67    101.48 o 
  -2  19   1     2202.35     2108.64    261.59 o 
  -1  19   1     1144.53     1213.63    115.76 o 
   0  19   1       61.24       87.86     33.00 o 
   1  19   1     3308.10     3088.14    287.25 o 
   2  19   1     8394.95    10071.08    461.15 o 
   3  19   1     5487.67     5989.87    378.51 o 
   4  19   1     5936.92     6407.32    261.05 o 
   5  19   1     1531.99     1671.48    130.84 o 
   6  19   1      194.21      218.41     52.62 o 
   7  19   1       48.31       98.39     37.79 o 
  -8  20   1     7396.77     7165.28    246.03 o 
  -7  20   1    12250.89    12111.89    378.88 o 
  -6  20   1     3231.04     3582.10    199.09 o 
  -5  20   1      345.17      386.70     66.93 o 
  -4  20   1      704.59      800.75     87.14 o 
  -3  20   1     3883.60     3618.36    217.14 o 
  -2  20   1     3931.63     4100.01    182.18 o 
  -1  20   1     7964.28     8498.26    236.37 o 
   0  20   1    13061.22    14410.76    315.55 o 
   1  20   1    10574.16    10650.60    355.68 o 
   2  20   1     2632.99     2927.33    284.03 o 
   3  20   1      343.97      283.48    122.59 o 
   4  20   1     1449.09     1441.16     89.25 o 
   5  20   1     5230.41     5419.90    189.80 o 
   6  20   1     4970.13     5175.91    228.40 o 
   7  20   1     3097.44     3262.30    157.64 o 
  -8  21   1       38.78       28.69     33.52 o 
  -7  21   1     1548.53     1461.74    103.13 o 
  -6  21   1     3969.21     4233.34    303.10 o 
  -5  21   1     6729.62     7646.25    308.08 o 
  -4  21   1     6057.21     6484.27    398.15 o 
  -3  21   1    12519.66    11781.08    440.62 o 
  -2  21   1     4423.03     4502.21    156.71 o 
  -1  21   1     3168.48     3318.99    238.86 o 
   0  21   1      291.09      301.23     37.24 o 
   1  21   1     2576.97     2915.57    146.46 o 
   2  21   1     6291.08     7182.00    538.85 o 
   3  21   1     9071.64    10790.67    735.01 o 
   4  21   1     7384.12     8304.93    381.41 o 
   5  21   1     1754.74     2000.19    105.35 o 
   6  21   1      767.17      844.75     81.49 o 
   7  21   1       37.72       79.91     34.49 o 
  -8  22   1      187.40      179.79     43.81 o 
  -7  22   1      298.46      328.47     46.43 o 
  -6  22   1       69.55       -6.50    112.18 o 
  -5  22   1     1219.66     1381.95    160.28 o 
  -4  22   1       48.12       55.96     59.96 o 
  -3  22   1      149.97      147.02     53.06 o 
  -2  22   1      442.28      414.08     53.23 o 
  -1  22   1      157.43      205.73     29.80 o 
   0  22   1     1894.73     2094.50     96.40 o 
   1  22   1       57.81       43.12     27.44 o 
   2  22   1     2494.67     2838.90    146.72 o 
   3  22   1      745.96      800.60    104.99 o 
   4  22   1     1379.88     1551.34    144.78 o 
   5  22   1      330.06      433.88     46.41 o 
   6  22   1      294.75      383.30     69.27 o 
  -7  23   1       40.01       43.64     20.38 o 
  -6  23   1      431.39      487.66    116.37 o 
  -5  23   1     1530.18     1623.70    115.20 o 
  -4  23   1      690.70      675.84     91.61 o 
  -3  23   1      801.75      739.26     69.55 o 
  -2  23   1     2781.93     2923.18    144.89 o 
  -1  23   1      618.42      716.41     55.57 o 
   0  23   1     1364.29     1457.49     80.66 o 
   1  23   1     1655.57     1750.06     96.44 o 
   2  23   1     3218.25     3682.18    240.81 o 
   3  23   1     2407.64     2845.14    212.51 o 
   4  23   1      859.70     1069.42    137.75 o 
   5  23   1      202.76      240.03     42.22 o 
   6  23   1       22.11       10.27     15.19 o 
  -7  24   1     3289.71     3308.97    150.48 o 
  -6  24   1     2785.05     2994.09    145.00 o 
  -5  24   1      133.48      161.25     48.60 o 
  -4  24   1       81.29      -25.63     53.59 o 
  -3  24   1      618.22      578.54     61.97 o 
  -2  24   1     1065.29     1114.52     67.69 o 
  -1  24   1     6700.33     6873.23    190.07 o 
   0  24   1    11416.77    12056.09    276.49 o 
   1  24   1     9726.28    10131.95    303.60 o 
   2  24   1     3372.73     3664.72    238.26 o 
   3  24   1      103.76       60.58     36.63 o 
   4  24   1      216.26      306.22     67.70 o 
   5  24   1     3122.08     3605.94    216.14 o 
   6  24   1     4853.27     4280.02    202.02 o 
  -6  25   1     1836.31     2265.35    166.46 o 
  -5  25   1     2668.31     3134.94    217.02 o 
  -4  25   1     5321.40     5586.72    309.55 o 
  -3  25   1     3852.86     3646.78    465.17 o 
  -2  25   1     1125.51     1127.03     83.85 o 
  -1  25   1       75.96      124.09     26.41 o 
   0  25   1       50.77       96.91     34.60 o 
   1  25   1     2188.58     2085.48     93.00 o 
   2  25   1     3119.33     3643.94    233.12 o 
   3  25   1     6850.15     7879.61    372.07 o 
   4  25   1     4540.65     5538.02    290.90 o 
   5  25   1     2359.12     2781.62    175.72 o 
  -6  26   1      777.43      803.74     88.98 o 
  -5  26   1      407.42      443.43     71.97 o 
  -4  26   1      345.20      335.71     63.79 o 
  -3  26   1     1654.00     1718.05    152.87 o 
  -2  26   1      958.62      887.89     74.97 o 
  -1  26   1     2410.10     2368.17    120.96 o 
   0  26   1     1802.54     1684.97     80.03 o 
   1  26   1      920.35      877.58     76.86 o 
   2  26   1      656.54      728.87     98.53 o 
   3  26   1      211.05      267.04     63.39 o 
   4  26   1      255.32      291.14     63.46 o 
   5  26   1     1380.43     1389.36     77.18 o 
  -6  27   1       50.63       89.45     32.06 o 
  -5  27   1       48.98       51.10     27.07 o 
  -4  27   1       49.12      103.93     37.64 o 
  -3  27   1      822.78      958.37    109.01 o 
  -2  27   1      171.81      213.39     53.77 o 
  -1  27   1       52.26       72.50     26.21 o 
   0  27   1       50.05       41.74     20.96 o 
   1  27   1       55.00      123.68     51.09 o 
   2  27   1      139.41      218.95     65.04 o 
   3  27   1       67.20      137.25     49.29 o 
   4  27   1      171.99      254.11     52.73 o 
   5  27   1       67.72       34.10     14.39 o 
  -5  28   1      335.84      443.50     64.80 o 
  -4  28   1       78.55       76.40     37.24 o 
  -3  28   1      236.58      253.82     59.70 o 
  -2  28   1     1393.56     1209.98    205.25 o 
  -1  28   1     1471.14     1262.14     78.82 o 
   0  28   1     2745.88     2635.79    131.34 o 
   1  28   1     3852.91     3784.41    209.29 o 
   2  28   1      515.99      583.39     79.98 o 
   3  28   1       29.43       70.68     39.62 o 
   4  28   1      278.54      298.65     39.40 o 
  -4  29   1     3124.31     3428.44    185.30 o 
  -3  29   1     3396.29     3408.63    189.35 o 
  -2  29   1     1968.17     1792.07    130.08 o 
  -1  29   1      600.84      550.52     48.66 o 
   0  29   1      171.49      177.22     28.24 o 
   1  29   1     1362.02     1295.90    109.01 o 
   2  29   1     4314.72     4370.42    217.97 o 
   3  29   1     5872.04     5576.97    226.90 o 
   4  29   1     4180.76     3699.27    168.16 o 
  -4  30   1        0.17      -26.18     26.18 o 
  -3  30   1      730.66      816.07     77.66 o 
  -2  30   1     1708.96     1626.70    113.95 o 
  -1  30   1     3005.65     2537.72    101.46 o 
   0  30   1     3377.05     2748.37    224.33 o 
   1  30   1     2379.34     2152.76    134.06 o 
   2  30   1      840.89      801.25     55.79 o 
   3  30   1       72.36       72.55     15.37 o 
  -3  31   1      501.58      485.12     52.51 o 
  -2  31   1      139.33      133.00     29.29 o 
  -1  31   1       14.76        6.78     12.33 o 
   0  31   1       37.62       42.22     18.12 o 
   1  31   1       19.60       16.67     12.55 o 
   2  31   1      162.68      179.52     34.43 o 
 -11   0   2     1622.47     1676.22    188.12 o 
 -10   0   2     2437.11     2527.83    255.20 o 
  -9   0   2    14477.07    14817.42    690.49 o 
  -8   0   2    14384.03    16273.76   1079.25 o 
  -7   0   2    17684.31    18312.78    864.50 o 
  -6   0   2    32574.16    34321.02   1224.59 o 
  -5   0   2     2369.62     2585.00    214.66 o 
  -4   0   2    68947.49    64317.13   1822.15 o 
  -3   0   2    49867.07    44551.37   1253.74 o 
  -2   0   2    18197.59    17610.79    547.12 o 
  -1   0   2    36617.43    27647.43    951.48 o 
   0   0   2    68804.28    55686.29   1518.10 o 
   1   0   2    39272.38    36782.05   1082.46 o 
   2   0   2    15256.84    15732.33    588.90 o 
   3   0   2     4365.86     5368.68    331.90 o 
   4   0   2     1359.20     1476.91    193.72 o 
   5   0   2     5973.14     7234.40    507.10 o 
   6   0   2    10079.36    11163.90    564.41 o 
   7   0   2    11660.06    13020.31    660.04 o 
   8   0   2     5049.70     5057.33    386.02 o 
   9   0   2      253.94      304.69     82.11 o 
 -11   1   2     3463.52     3679.20    285.05 o 
 -10   1   2     3840.44     3877.14    223.18 o 
  -9   1   2      152.53      277.64     67.11 o 
  -8   1   2        2.58       52.31     29.16 o 
  -7   1   2      856.48      815.02    115.29 o 
  -6   1   2     5630.82     6086.13    279.14 o 
  -5   1   2    34103.70    34067.15    800.16 o 
  -4   1   2    24593.79    24091.11    561.07 o 
  -3   1   2    13068.07    13573.81    327.78 o 
  -2   1   2      432.35      456.52     37.18 o 
  -1   1   2     6644.21     7367.58    365.08 o 
   0   1   2     1812.68     1741.43    122.14 o 
   1   1   2      908.83      997.02     80.76 o 
   2   1   2     6185.68     6102.60    222.31 o 
   3   1   2    23482.77    24560.42    635.51 o 
   4   1   2     5723.39     6085.22    292.40 o 
   5   1   2     3170.37     3745.31    252.59 o 
   6   1   2      605.19      761.53     89.89 o 
   7   1   2      390.15      500.24     84.11 o 
   8   1   2     1830.28     2005.09    171.72 o 
   9   1   2     2008.34     2072.56    149.90 o 
 -11   2   2       25.56      107.85     62.05 o 
 -10   2   2      281.23      353.95    109.32 o 
  -9   2   2     1557.83     1587.89    141.32 o 
  -8   2   2      867.46      856.71    101.36 o 
  -7   2   2      109.62       86.52     45.11 o 
  -6   2   2     1107.46     1205.99    119.66 o 
  -5   2   2      220.38      252.61     46.33 o 
  -4   2   2      256.93      235.52     34.66 o 
  -3   2   2     1559.46     1819.73     87.00 o 
  -2   2   2     1585.64     1665.72     74.90 o 
  -1   2   2     9464.48    10786.73    261.62 o 
   0   2   2     9307.85     9397.78    285.14 o 
   1   2   2      320.75      250.87     27.36 o 
   2   2   2     4494.16     4653.64    188.47 o 
   3   2   2     3263.09     3875.49    195.08 o 
   4   2   2      754.24     1061.75    114.25 o 
   5   2   2       41.42       65.63     45.59 o 
   6   2   2      774.56      879.46     98.26 o 
   7   2   2     1942.52     2158.94    171.55 o 
   8   2   2     1858.44     1923.37    165.26 o 
   9   2   2      189.72      211.79     52.00 o 
 -11   3   2     1217.15     1346.69    172.20 o 
 -10   3   2     1442.52     1464.57    131.58 o 
  -9   3   2     1893.89     1781.39    148.15 o 
  -8   3   2      137.52      112.70     57.49 o 
  -7   3   2     1642.96     1963.54    170.35 o 
  -6   3   2    10595.45    12216.34    608.97 o 
  -5   3   2    21392.01    23404.56    600.12 o 
  -4   3   2     9565.32     9973.96    293.99 o 
  -3   3   2     6447.69     7287.89    207.49 o 
  -2   3   2     3864.91     4013.14    151.25 o 
  -1   3   2    11973.40    13047.19    356.95 o 
   0   3   2    11207.43    10565.12    281.76 o 
   1   3   2     4623.69     4244.15    157.79 o 
   2   3   2     8748.69     9299.00    291.53 o 
   3   3   2    21235.76    22397.25    594.57 o 
   4   3   2     2545.58     2899.48    191.76 o 
   5   3   2     1424.03     1632.32    131.18 o 
   6   3   2      180.42      255.73     55.23 o 
   7   3   2      448.86      532.98     88.23 o 
   8   3   2      518.62      575.50     86.95 o 
   9   3   2     1644.74     1628.54    129.11 o 
 -11   4   2      541.67      732.31    126.58 o 
 -10   4   2     1998.29     2377.08    170.58 o 
  -9   4   2     7098.96     7423.14    319.30 o 
  -8   4   2    10968.95    11748.01    409.68 o 
  -7   4   2     7568.61     8300.53    275.45 o 
  -6   4   2    14346.87    15648.29    696.82 o 
  -5   4   2     1633.00     1868.42    125.52 o 
  -4   4   2    11577.90    11874.00    332.08 o 
  -3   4   2     4637.78     4980.59    189.35 o 
  -2   4   2    14141.90    12856.55    214.08 o 
  -1   4   2    23159.24    22767.00    626.29 o 
   0   4   2     5282.64     4640.21    167.27 o 
   1   4   2     1481.31     1410.07     87.67 o 
   2   4   2     7694.74     8160.39    270.89 o 
   3   4   2      149.98      175.39     40.65 o 
   4   4   2     5494.03     6237.06    238.47 o 
   5   4   2     9784.31    11693.18    421.18 o 
   6   4   2    13469.50    15022.62    480.38 o 
   7   4   2    13374.94    14711.87    715.78 o 
   8   4   2     3665.75     4058.63    533.12 o 
   9   4   2     1017.30     1090.61    160.57 o 
 -11   5   2     5866.50     6875.03    408.06 o 
 -10   5   2     3868.22     4129.06    229.23 o 
  -9   5   2      565.60      519.73     79.23 o 
  -8   5   2       16.99       47.75     28.75 o 
  -7   5   2     2932.01     3366.57    165.83 o 
  -6   5   2    12046.06    13017.52    691.13 o 
  -5   5   2    16561.51    18069.18    526.04 o 
  -4   5   2    44162.29    43219.10   1011.52 o 
  -3   5   2     5648.13     5850.12    144.95 o 
  -2   5   2    12690.76    11710.37    222.06 o 
  -1   5   2     5964.99     6560.60    192.62 o 
   0   5   2     3466.92     3007.85    131.96 o 
   1   5   2     9648.26     8438.21    376.18 o 
   2   5   2    16731.94    16815.06    460.80 o 
   3   5   2    22394.22    24111.75    663.02 o 
   4   5   2    15152.65    17322.11    561.33 o 
   5   5   2     9939.59    12115.44    433.47 o 
   6   5   2       37.50       86.22     36.99 o 
   7   5   2     2320.98     2626.52    267.59 o 
   8   5   2     4819.95     4902.44    687.96 o 
   9   5   2     4237.71     3530.76    174.82 o 
 -11   6   2       33.58       31.14     26.51 o 
 -10   6   2      979.11      964.15    107.05 o 
  -9   6   2     2454.67     2584.97    177.24 o 
  -8   6   2     2828.92     3040.30    302.36 o 
  -7   6   2     3600.79     3999.95    170.95 o 
  -6   6   2     1446.67     1709.39    231.80 o 
  -5   6   2      390.35      331.48     89.09 o 
  -4   6   2       28.12       58.66     18.80 o 
  -3   6   2     3184.13     3104.18    120.00 o 
  -2   6   2     1887.83     1928.71     52.15 o 
  -1   6   2      633.34      659.74     42.01 o 
   0   6   2     2934.17     2419.03    194.39 o 
   1   6   2     5341.67     4819.12    232.09 o 
   2   6   2     2238.89     2018.65    105.67 o 
   3   6   2      133.56      152.81     41.86 o 
   4   6   2      734.93      878.69    163.69 o 
   5   6   2     4011.05     3972.50    266.62 o 
   6   6   2     3905.67     4181.58    301.10 o 
   7   6   2     2557.17     2879.89    280.50 o 
   8   6   2     1649.79     1691.52    220.40 o 
   9   6   2       45.19       -2.07     19.99 o 
 -11   7   2       43.82       52.50     24.35 o 
 -10   7   2       44.08       67.27     62.27 o 
  -9   7   2      340.82      303.37     50.18 o 
  -8   7   2      807.63      761.02     88.29 o 
  -7   7   2     1583.81     1717.79    121.76 o 
  -6   7   2     1631.50     2012.38    258.80 o 
  -5   7   2       74.63      144.93     69.35 o 
  -4   7   2      576.16      555.84     67.39 o 
  -3   7   2     2654.90     2365.88    210.03 o 
  -2   7   2     4366.32     4305.77    172.71 o 
  -1   7   2      863.23      817.87     80.40 o 
   0   7   2     4196.51     4049.87    283.00 o 
   1   7   2     3782.69     3333.67     98.98 o 
   2   7   2     9826.58     9737.96    274.77 o 
   3   7   2     2674.47     3011.31    184.34 o 
   4   7   2      250.96      213.49     93.28 o 
   5   7   2      387.27      433.78     56.73 o 
   6   7   2       74.48       88.10     40.06 o 
   7   7   2      626.98      600.31     67.52 o 
   8   7   2       50.96       43.25     30.25 o 
   9   7   2       66.94       50.82     15.31 o 
 -11   8   2      267.59      208.31     63.07 o 
 -10   8   2      755.18      830.45    141.30 o 
  -9   8   2     4329.64     4392.64    189.84 o 
  -8   8   2     7841.56     8034.27    315.18 o 
  -7   8   2     3188.59     3537.58    179.27 o 
  -6   8   2     2440.15     3043.89    327.79 o 
  -5   8   2       71.94       59.02     36.06 o 
  -4   8   2      173.43      188.45     40.18 o 
  -3   8   2     7371.52     6543.06    423.21 o 
  -2   8   2    28749.19    24621.62    591.35 o 
  -1   8   2    20787.70    18428.99   1628.63 o 
   0   8   2    19014.25    16535.30    939.75 o 
   1   8   2     6555.52     5914.24    180.35 o 
   2   8   2     3334.65     2824.08    108.05 o 
   3   8   2     2053.17     2274.27    241.63 o 
   4   8   2     8425.75     8953.17    580.59 o 
   5   8   2    10298.92    10075.62    475.87 o 
   6   8   2     6063.97     6424.67    376.48 o 
   7   8   2     2405.46     2608.68    184.60 o 
   8   8   2     3147.88     2491.84    183.78 o 
   9   8   2      726.77      673.83     91.61 o 
 -11   9   2     5103.37     3947.61    245.37 o 
 -10   9   2     2756.03     3044.75    273.62 o 
  -9   9   2      302.39      317.54     63.87 o 
  -8   9   2      230.60      319.11     59.35 o 
  -7   9   2     4856.17     5074.36    225.43 o 
  -6   9   2    10522.19    11125.05    687.34 o 
  -5   9   2    20304.98    21618.32    937.67 o 
  -4   9   2    25718.17    22081.26   1109.95 o 
  -3   9   2    22003.98    18981.75    993.40 o 
  -2   9   2     3914.90     3462.25    167.20 o 
  -1   9   2     1604.04     1485.34    114.11 o 
   0   9   2     2651.03     2114.45    117.86 o 
   1   9   2    13174.88    11558.16    286.21 o 
   2   9   2    39623.42    34873.79    578.92 o 
   3   9   2    27481.92    28744.74   1116.55 o 
   4   9   2    22241.40    25200.99   1115.78 o 
   5   9   2     8504.50     8483.50    437.49 o 
   6   9   2      205.69      407.36     93.68 o 
   7   9   2     1905.62     1749.26    189.89 o 
   8   9   2     1857.95     1480.16    110.30 o 
   9   9   2     3092.05     2651.16    188.08 o 
 -10  10   2     1816.40     1859.28    139.50 o 
  -9  10   2     3147.06     3171.80    199.73 o 
  -8  10   2     1876.56     2027.00    145.41 o 
  -7  10   2     8311.58     8155.80    454.87 o 
  -6  10   2      461.11      205.83     86.10 o 
  -5  10   2       54.82       54.81     41.22 o 
  -4  10   2      311.23      258.92     52.74 o 
  -3  10   2    13299.51    11083.15    900.40 o 
  -2  10   2    12039.02     9952.58    356.86 o 
  -1  10   2    27425.29    21514.24   1394.37 o 
   0  10   2    16282.28    13244.74    324.70 o 
   1  10   2    13274.57    12114.14    275.37 o 
   2  10   2      416.01      334.34     43.53 o 
   3  10   2      116.66      115.76     46.48 o 
   4  10   2     1327.17     1499.26    232.84 o 
   5  10   2     7182.63     7620.48    418.79 o 
   6  10   2     8352.81     8727.50    474.70 o 
   7  10   2     2137.21     1922.34    165.27 o 
   8  10   2     1914.05     1724.22    117.27 o 
 -10  11   2       90.31      115.14     40.45 o 
  -9  11   2        3.56        2.38     31.99 o 
  -8  11   2      201.05      212.73     80.61 o 
  -7  11   2     1654.91     1663.11    191.96 o 
  -6  11   2       18.53       17.52     22.22 o 
  -5  11   2      508.00      637.80    142.85 o 
  -4  11   2      809.35      861.28    101.42 o 
  -3  11   2     6985.79     6167.00    559.59 o 
  -2  11   2       66.91       50.54     16.84 o 
  -1  11   2      205.60      173.30     29.94 o 
   0  11   2     9440.98     8094.94    229.59 o 
   1  11   2     2972.84     2996.41    143.96 o 
   2  11   2     2642.27     2675.66    135.78 o 
   3  11   2     1021.27     1129.75    131.40 o 
   4  11   2      731.98      871.17    102.53 o 
   5  11   2     1038.49      973.72    143.34 o 
   6  11   2      258.80      190.55     59.08 o 
   7  11   2       96.38        5.21    128.87 o 
   8  11   2       91.39      -40.32     55.06 o 
 -10  12   2     1161.59     1114.85    134.68 o 
  -9  12   2     2008.14     2254.72    162.47 o 
  -8  12   2     7651.93     8015.31    477.55 o 
  -7  12   2     2597.71     2460.77    241.35 o 
  -6  12   2     1199.50     1163.29     86.56 o 
  -5  12   2     1221.55     1214.68    195.50 o 
  -4  12   2      230.50      215.43     76.08 o 
  -3  12   2      311.10      389.79     93.49 o 
  -2  12   2     6765.47     5243.21    232.48 o 
  -1  12   2    10058.84     8309.54    260.12 o 
   0  12   2    15350.89    13057.42    429.16 o 
   1  12   2    20318.94    17667.44    646.24 o 
   2  12   2     2711.42     2763.46    144.71 o 
   3  12   2     1271.08     1235.09    142.72 o 
   4  12   2     1452.37     1487.50    189.38 o 
   5  12   2     2553.82     2832.89    254.17 o 
   6  12   2      695.57      805.14    137.67 o 
   7  12   2     3332.45     3405.52    337.45 o 
   8  12   2      559.33      443.49     85.53 o 
 -10  13   2     2100.10     1745.69    272.05 o 
  -9  13   2     1140.37     1228.95    170.92 o 
  -8  13   2      449.97      413.11    111.43 o 
  -7  13   2      283.55      293.40     92.34 o 
  -6  13   2    11536.45    10734.09    347.65 o 
  -5  13   2    12905.81    12944.31    724.41 o 
  -4  13   2    17921.72    16177.50    751.29 o 
  -3  13   2    10260.17     7581.63    774.03 o 
  -2  13   2     4560.45     3377.62    191.13 o 
  -1  13   2     4626.31     4579.72    236.00 o 
   0  13   2     1309.25     1128.33    112.72 o 
   1  13   2    30808.64    24787.30   1056.82 o 
   2  13   2    11364.18     9213.08    584.89 o 
   3  13   2    16815.87    16342.87   1898.89 o 
   4  13   2     7016.42     7707.46    378.37 o 
   5  13   2     7342.95     8047.00    465.36 o 
   6  13   2      656.17      520.58    111.43 o 
   7  13   2      573.91      538.59     70.31 o 
   8  13   2     1304.53     1133.19    135.68 o 
 -10  14   2     2918.27     2680.33    354.41 o 
  -9  14   2     3914.06     4457.02    323.23 o 
  -8  14   2     7791.37     7731.74    466.04 o 
  -7  14   2    16487.98    16344.09    733.78 o 
  -6  14   2     1370.67     1397.65    111.26 o 
  -5  14   2     1266.08     1169.17    128.04 o 
  -4  14   2      172.55      240.97     81.66 o 
  -3  14   2     4868.36     3633.17    260.47 o 
  -2  14   2    17475.89    10658.31    471.89 o 
  -1  14   2    17137.62    13174.26   1362.00 o 
   0  14   2    18993.02    15656.84    835.20 o 
   1  14   2    16478.79    12867.58    725.25 o 
   2  14   2      497.07      560.24    148.02 o 
   3  14   2     1310.71     1194.81    220.39 o 
   4  14   2     1677.42     1444.26    115.48 o 
   5  14   2     5183.65     5259.46    255.89 o 
   6  14   2     6162.67     6522.05    294.14 o 
   7  14   2     6414.10     6334.60    461.91 o 
   8  14   2     1873.76     1832.92    164.01 o 
 -10  15   2      877.21      768.13    179.09 o 
  -9  15   2      214.65      210.78     73.14 o 
  -8  15   2       65.15       72.14     61.71 o 
  -7  15   2      331.73      362.67    105.24 o 
  -6  15   2      679.45      709.80     81.22 o 
  -5  15   2     1964.55     1955.37    128.38 o 
  -4  15   2     8328.98     7887.54    468.86 o 
  -3  15   2     3347.31     2880.54    487.68 o 
  -2  15   2      915.66      710.09    109.01 o 
  -1  15   2      940.47      801.46    112.26 o 
   0  15   2     2205.13     2289.07    260.05 o 
   1  15   2     2421.54     1998.99    279.30 o 
   2  15   2     2668.15     2123.14    293.18 o 
   3  15   2      987.87     1000.27     95.88 o 
   4  15   2      266.26      200.99     83.21 o 
   5  15   2      948.03      974.60    108.85 o 
   6  15   2      744.68      683.14     84.00 o 
   7  15   2       15.88       11.89     33.91 o 
   8  15   2      341.47      361.34     70.73 o 
 -10  16   2      159.48      155.78     48.88 o 
  -9  16   2       61.73       -2.68    139.46 o 
  -8  16   2      831.65     1006.75    161.75 o 
  -7  16   2      358.23      345.73    100.19 o 
  -6  16   2       65.64       79.38     37.12 o 
  -5  16   2      157.41      210.07     44.17 o 
  -4  16   2        5.16       32.40     23.12 o 
  -3  16   2       84.00       58.36     33.44 o 
  -2  16   2       79.44       57.96     22.06 o 
  -1  16   2     1012.76      813.29     89.60 o 
   0  16   2     1293.20     1065.34    127.43 o 
   1  16   2     2354.75     2081.03    298.21 o 
   2  16   2       25.51        6.82     58.41 o 
   3  16   2       24.11       81.04     32.42 o 
   4  16   2       25.02      -29.45     31.28 o 
   5  16   2      793.78      706.85    149.71 o 
   6  16   2      180.58       94.25     87.50 o 
   7  16   2      525.60      533.32    100.54 o 
   8  16   2      139.01      164.24     49.29 o 
  -9  17   2     1362.56     1274.00    102.67 o 
  -8  17   2      317.39      250.40     33.19 o 
  -7  17   2     1106.21     1131.15    166.48 o 
  -6  17   2     5077.22     4911.85    236.06 o 
  -5  17   2    12112.81    12134.32    525.39 o 
  -4  17   2     7057.92     6750.35    299.76 o 
  -3  17   2     6839.08     3821.59    499.69 o 
  -2  17   2     1338.35      950.69    106.50 o 
  -1  17   2      628.44      539.17     74.69 o 
   0  17   2      824.91      575.53    156.24 o 
   1  17   2     4949.17     3859.64    426.00 o 
   2  17   2     9103.74     8773.24    525.67 o 
   3  17   2     9729.58    10365.89    344.05 o 
   4  17   2     4269.29     4502.92    223.81 o 
   5  17   2      403.11      466.51     69.41 o 
   6  17   2       32.41       78.19     44.23 o 
   7  17   2      264.56      271.96     71.92 o 
  -9  18   2     8096.76     7724.93    265.65 o 
  -8  18   2     7607.51     7393.15    290.94 o 
  -7  18   2     5922.79     5635.36    205.54 o 
  -6  18   2     3163.24     3401.74    194.51 o 
  -5  18   2      244.06      239.05     49.45 o 
  -4  18   2      914.58      894.19     68.12 o 
  -3  18   2     4380.69     3838.99    399.81 o 
  -2  18   2     7364.32     4004.89    403.13 o 
  -1  18   2    12849.30     7836.00    792.98 o 
   0  18   2    15859.83    10032.63    711.09 o 
   1  18   2     5691.98     6654.98    377.90 o 
   2  18   2      355.09      349.69     35.10 o 
   3  18   2      474.86      414.03     44.93 o 
   4  18   2     5615.10     5934.31    200.94 o 
   5  18   2     4165.02     4862.68    238.37 o 
   6  18   2     3154.05     3313.69    145.34 o 
   7  18   2     4249.51     4406.07    263.61 o 
  -9  19   2      127.52      119.66     29.39 o 
  -8  19   2        5.13      -19.31     42.93 o 
  -7  19   2      652.63      628.32     78.14 o 
  -6  19   2     1459.08     1525.87    125.65 o 
  -5  19   2     6990.67     6930.74    284.64 o 
  -4  19   2    11591.94    12354.05    755.44 o 
  -3  19   2     7052.84     6806.26    495.64 o 
  -2  19   2     2744.63     2503.74    303.72 o 
  -1  19   2     1751.31     1644.61     83.65 o 
   0  19   2     3505.89     3808.58    174.29 o 
   1  19   2     2164.90     2290.19    146.92 o 
   2  19   2     4557.52     4698.52    140.64 o 
   3  19   2     1953.30     2114.66    107.21 o 
   4  19   2     4401.69     4810.78    177.38 o 
   5  19   2     3528.68     3664.81    197.20 o 
   6  19   2       16.15       34.81     24.18 o 
   7  19   2       65.32      199.86     56.53 o 
  -9  20   2       21.19       32.94     22.61 o 
  -8  20   2       48.61       17.13     32.70 o 
  -7  20   2       44.93       84.79     32.66 o 
  -6  20   2      252.62      374.08     60.27 o 
  -5  20   2     1071.70     1118.60    163.42 o 
  -4  20   2       17.28       19.34     45.50 o 
  -3  20   2      213.38      264.25     45.23 o 
  -2  20   2       63.25       64.06     24.71 o 
  -1  20   2      751.88      822.25     71.67 o 
   0  20   2      272.15      326.02     37.38 o 
   1  20   2     1521.14     1687.88    110.53 o 
   2  20   2      168.18      139.53     50.79 o 
   3  20   2        4.83       12.02     26.75 o 
   4  20   2      212.92      168.87     28.87 o 
   5  20   2      431.05      431.91     63.80 o 
   6  20   2        8.97       26.87     74.73 o 
   7  20   2       63.90       40.13     27.36 o 
  -8  21   2       80.94       91.35     36.84 o 
  -7  21   2     2019.42     2042.57    188.78 o 
  -6  21   2     1722.64     1864.58    138.06 o 
  -5  21   2      479.29      632.85     80.99 o 
  -4  21   2     2547.43     2468.03    224.77 o 
  -3  21   2     4032.79     3825.05    246.65 o 
  -2  21   2     1327.48     1297.10     98.01 o 
  -1  21   2     6143.35     6673.09    190.51 o 
   0  21   2      492.79      592.93     52.72 o 
   1  21   2      438.57      525.48     60.91 o 
   2  21   2     1502.71     1887.02    122.68 o 
   3  21   2     3085.46     3327.02    134.68 o 
   4  21   2     5270.06     5772.50    189.74 o 
   5  21   2      224.39      324.42     56.55 o 
   6  21   2       12.42       45.68     19.53 o 
  -8  22   2     5332.51     5052.43    307.52 o 
  -7  22   2     3763.94     4016.52    263.35 o 
  -6  22   2     2641.39     2743.42    166.23 o 
  -5  22   2      373.05      390.42     59.87 o 
  -4  22   2      241.91      172.00     57.10 o 
  -3  22   2     1137.91     1178.82     96.34 o 
  -2  22   2     4900.31     4739.47    248.89 o 
  -1  22   2    20882.98    22351.72    469.36 o 
   0  22   2    32598.31    35378.55    864.28 o 
   1  22   2     3130.39     3721.91    186.25 o 
   2  22   2      685.41      676.63     95.10 o 
   3  22   2       72.73       55.18     24.32 o 
   4  22   2     1333.76     1572.30     92.01 o 
   5  22   2     3589.08     3809.29    224.53 o 
   6  22   2     4068.35     3690.24    318.52 o 
  -8  23   2      112.85      111.53     31.20 o 
  -7  23   2      423.89      380.33     77.65 o 
  -6  23   2     1299.34     1719.93    165.06 o 
  -5  23   2     5438.34     6357.32    399.22 o 
  -4  23   2     8049.92     8968.81    482.85 o 
  -3  23   2     2836.23     2728.36    121.93 o 
  -2  23   2     2035.32     2235.17    100.05 o 
  -1  23   2      296.50      387.08     43.55 o 
   0  23   2     4887.51     5055.08    161.55 o 
   1  23   2     3849.79     4257.06    183.55 o 
   2  23   2     5694.24     6625.63    337.15 o 
   3  23   2     8998.22    10763.46    462.35 o 
   4  23   2     3684.19     4634.40    261.81 o 
   5  23   2      521.79      553.52     52.64 o 
  -7  24   2      533.77      531.84     52.86 o 
  -6  24   2      550.31      624.63     91.03 o 
  -5  24   2       66.31       19.00     61.21 o 
  -4  24   2      932.77      746.20     97.72 o 
  -3  24   2      195.30      169.86     32.44 o 
  -2  24   2      343.55      336.63     38.76 o 
  -1  24   2     2540.88     2500.58    106.11 o 
   0  24   2     1751.97     1861.17     90.65 o 
   1  24   2     1996.24     2059.06    121.95 o 
   2  24   2       66.22       91.06     40.02 o 
   3  24   2      114.69      138.78     55.65 o 
   4  24   2      720.38      848.05    101.83 o 
   5  24   2      480.19      451.33     63.08 o 
  -7  25   2      494.02      402.15     62.21 o 
  -6  25   2      524.93      496.42     80.56 o 
  -5  25   2      262.64      177.19     36.64 o 
  -4  25   2      425.98      407.50     75.32 o 
  -3  25   2     1256.71     1200.86     98.82 o 
  -2  25   2      610.67      643.70     50.25 o 
  -1  25   2     1093.66     1078.14     66.53 o 
   0  25   2       68.42       95.20     28.87 o 
   1  25   2      496.49      593.10     63.41 o 
   2  25   2      469.54      573.58     90.55 o 
   3  25   2      325.03      447.68     75.91 o 
   4  25   2     1529.30     1529.64    129.17 o 
   5  25   2       82.54       54.47     23.43 o 
  -6  26   2      611.57      587.67     81.04 o 
  -5  26   2      121.69       75.07     27.44 o 
  -4  26   2      121.54      109.46     24.93 o 
  -3  26   2      585.30      615.82     49.12 o 
  -2  26   2     1753.32     1729.83     82.49 o 
  -1  26   2     2406.83     2465.04     99.37 o 
   0  26   2     5760.47     5789.76    203.48 o 
   1  26   2     2720.24     2938.06    198.11 o 
   2  26   2      172.67      253.85     63.02 o 
   3  26   2      247.39      219.35     57.27 o 
   4  26   2     1316.22     1403.01    172.79 o 
   5  26   2     2226.04     1874.49    113.40 o 
  -6  27   2     2225.71     2360.45    155.85 o 
  -5  27   2     3515.92     3749.07    222.06 o 
  -4  27   2     5138.43     5103.42    180.70 o 
  -3  27   2     4473.95     4419.77    166.31 o 
  -2  27   2     1831.80     1725.03     79.27 o 
  -1  27   2      128.66      152.57     22.85 o 
   0  27   2      560.09      540.16     54.18 o 
   1  27   2     2168.64     2364.77    166.43 o 
   2  27   2     4826.83     5251.62    263.37 o 
   3  27   2     7542.75     7633.43    394.49 o 
   4  27   2     3803.58     3876.98    134.04 o 
  -5  28   2      337.14      379.86     61.75 o 
  -4  28   2       36.08       56.72     34.53 o 
  -3  28   2      403.11      442.09     70.38 o 
  -2  28   2     2431.90     2298.25     87.16 o 
  -1  28   2     4381.44     3928.17    134.30 o 
   0  28   2     1975.32     1885.53     96.84 o 
   1  28   2     1043.28     1110.45     70.76 o 
   2  28   2      238.62      224.77     31.68 o 
   3  28   2      153.33      129.55     23.40 o 
   4  28   2     1324.00     1325.46     92.18 o 
  -5  29   2       71.84      127.92     36.68 o 
  -4  29   2       34.21       73.23     33.75 o 
  -3  29   2       11.01       52.53     32.49 o 
  -2  29   2       41.28       48.59     18.06 o 
  -1  29   2        2.07       30.13     21.19 o 
   0  29   2      358.92      355.63     56.23 o 
   1  29   2       55.35       44.85     12.23 o 
   2  29   2        6.73        1.99     14.59 o 
   3  29   2       24.16       33.00      9.94 o 
  -4  30   2       53.24      118.15     30.02 o 
  -3  30   2      273.42      259.21     41.96 o 
  -2  30   2     1066.87      892.13     78.63 o 
  -1  30   2     1348.51     1168.21    125.76 o 
   0  30   2     1856.92     1637.38    114.91 o 
   1  30   2     1325.87     1272.31     97.40 o 
   2  30   2      158.37      157.32     21.49 o 
  -2  31   2     2059.84     1673.02    100.62 o 
  -1  31   2       80.65       80.54     26.52 o 
   0  31   2      363.99      385.09     49.70 o 
   1  31   2     2110.67     2015.31    116.77 o 
 -11   1   3     2951.07     3046.36    186.64 o 
 -10   1   3     1770.14     1688.14    146.93 o 
  -9   1   3     1392.85     1573.84    102.77 o 
  -8   1   3     1035.11     1127.25    130.49 o 
  -7   1   3    10849.77    11402.45    432.06 o 
  -6   1   3     7263.73     7154.75    293.32 o 
  -5   1   3    12021.45    13143.67    382.36 o 
  -4   1   3     4351.54     4076.54    161.48 o 
  -3   1   3    64316.50    57270.34   2534.42 o 
  -2   1   3    38676.71    42897.99    729.44 o 
  -1   1   3    15527.57    16796.16    354.10 o 
   0   1   3     6390.27     7048.29    227.41 o 
   1   1   3     9280.83     9329.96    291.32 o 
   2   1   3    10769.36    11452.54    366.86 o 
   3   1   3    11523.71    13172.16    445.98 o 
   4   1   3     4352.36     4921.01    229.01 o 
   5   1   3     1041.15     1240.49     96.76 o 
   6   1   3       24.57       17.08     33.03 o 
   7   1   3     1383.45     1408.52    142.18 o 
   8   1   3     2010.96     2142.84    161.06 o 
   9   1   3     1077.95     1139.26    140.13 o 
 -11   2   3      505.17      568.12     85.61 o 
 -10   2   3     3744.23     4079.88    229.49 o 
  -9   2   3    15456.10    17300.86   1782.21 o 
  -8   2   3    24452.53    26017.87    750.18 o 
  -7   2   3    19380.43    20395.88    626.04 o 
  -6   2   3      449.02      500.99     71.53 o 
  -5   2   3     4914.51     5523.00    218.62 o 
  -4   2   3     7804.89     7317.80    233.50 o 
  -3   2   3    42820.28    37969.53   1536.89 o 
  -2   2   3     2471.31     3065.16    102.38 o 
  -1   2   3    60695.35    56415.05   1283.93 o 
   0   2   3     2291.23     2392.94    120.80 o 
   1   2   3     3394.94     3381.54    157.85 o 
   2   2   3    10918.83    12152.58    422.67 o 
   3   2   3     1395.40     1411.13    104.06 o 
   4   2   3     1181.84     1367.39    146.68 o 
   5   2   3    11811.15    13629.12    411.81 o 
   6   2   3    14698.60    16483.93    756.04 o 
   7   2   3     3565.50     3970.48    401.51 o 
   8   2   3     1613.34     1840.48    224.56 o 
   9   2   3      303.24      295.61     65.79 o 
 -11   3   3     3854.05     4213.58    221.22 o 
 -10   3   3     2655.04     2908.13    188.81 o 
  -9   3   3     2006.12     2304.30    171.83 o 
  -8   3   3      355.78      486.63     86.34 o 
  -7   3   3     8964.50     9608.35    590.77 o 
  -6   3   3    23562.91    23611.87    636.23 o 
  -5   3   3    38935.28    38404.21    861.18 o 
  -4   3   3     1908.53     1797.68    100.40 o 
  -3   3   3     7444.71     8204.61    318.63 o 
  -2   3   3      207.15      294.66     30.05 o 
  -1   3   3    11123.20    12464.35    438.61 o 
   0   3   3      473.02      599.23    104.24 o 
   1   3   3     2542.99     2598.23    138.54 o 
   2   3   3     3126.85     3128.36    172.76 o 
   3   3   3    17041.89    18443.83    565.16 o 
   4   3   3     9545.56    10928.59    453.71 o 
   5   3   3     1799.92     2145.82    131.80 o 
   6   3   3       89.84       87.16     31.27 o 
   7   3   3      530.98      552.37     85.23 o 
   8   3   3     3376.66     3288.65    314.77 o 
 -11   4   3       29.97       92.20     38.96 o 
 -10   4   3     1072.68     1140.41    118.04 o 
  -9   4   3      428.67      491.99     75.69 o 
  -8   4   3     1822.93     1914.31    101.51 o 
  -7   4   3     4356.21     4630.54    401.72 o 
  -6   4   3     4126.17     4640.38    227.20 o 
  -5   4   3       24.79       31.86     15.32 o 
  -4   4   3       54.41       75.60     21.05 o 
  -3   4   3     2481.10     2749.59    112.81 o 
  -2   4   3     3553.52     3787.79    129.95 o 
  -1   4   3     4757.36     5593.09    219.96 o 
   0   4   3     4629.71     5143.29    260.43 o 
   1   4   3      162.23      108.34     34.56 o 
   2   4   3      124.27      155.32     38.57 o 
   3   4   3       25.82       52.55     28.18 o 
   4   4   3     2762.52     2921.18    221.79 o 
   5   4   3     1621.91     1921.81    140.46 o 
   6   4   3     1010.94     1414.01    190.37 o 
   7   4   3     1420.63     1528.92    236.20 o 
   8   4   3      776.06      817.30    133.64 o 
 -11   5   3      876.50     1042.29    152.67 o 
 -10   5   3      349.78      324.63     62.23 o 
  -9   5   3       68.85       37.06     23.86 o 
  -8   5   3     3216.06     3378.24    137.27 o 
  -7   5   3     7351.98     8711.36    585.57 o 
  -6   5   3     1265.24     1372.55    193.00 o 
  -5   5   3     2568.84     2761.10    147.45 o 
  -4   5   3      520.55      536.99     50.66 o 
  -3   5   3      152.57      241.12     20.55 o 
  -2   5   3      855.18      895.00     61.34 o 
  -1   5   3     4061.26     4588.82    146.14 o 
   0   5   3     2851.90     2985.36    121.02 o 
   1   5   3     3015.57     2899.06    127.06 o 
   2   5   3     7375.48     7800.61    303.60 o 
   3   5   3     1521.05     1561.04    142.14 o 
   4   5   3     3054.89     3620.11    254.31 o 
   5   5   3     1034.22     1040.01     93.29 o 
   6   5   3      480.39      607.82     93.65 o 
   7   5   3       68.38       50.55     28.77 o 
   8   5   3      636.80      588.05     72.79 o 
 -11   6   3      354.42      419.04    100.52 o 
 -10   6   3     2696.64     3120.57    194.53 o 
  -9   6   3     6146.01     6611.14    232.15 o 
  -8   6   3    13477.73    14241.62    362.23 o 
  -7   6   3     8297.15     9649.30    633.90 o 
  -6   6   3     1834.86     1948.94    238.16 o 
  -5   6   3      962.19     1010.80    150.52 o 
  -4   6   3     8958.72     8547.76    297.65 o 
  -3   6   3    15390.58    13077.30    576.62 o 
  -2   6   3     9220.42     9589.42    244.67 o 
  -1   6   3    10418.42    11315.64    264.66 o 
   0   6   3    33635.40    30181.89    728.13 o 
   1   6   3    19515.01    18593.12    642.37 o 
   2   6   3     1696.13     1609.98    129.04 o 
   3   6   3     6639.81     7197.73    331.62 o 
   4   6   3     3570.57     4155.46    394.19 o 
   5   6   3    12119.52    12374.48    416.27 o 
   6   6   3    19344.90    22543.30    653.86 o 
   7   6   3     5524.97     4837.43    251.24 o 
   8   6   3      779.03      742.88     66.69 o 
 -11   7   3     3504.20     3774.83    297.17 o 
 -10   7   3     2187.18     2503.12    171.71 o 
  -9   7   3      781.36      836.51     94.00 o 
  -8   7   3      692.58      790.41     87.05 o 
  -7   7   3     8688.56     8360.41    316.70 o 
  -6   7   3    23027.82    24037.04   1033.55 o 
  -5   7   3    24359.35    25043.15    983.92 o 
  -4   7   3    28389.15    25213.98   1301.59 o 
  -3   7   3     8945.10     8109.19    454.88 o 
  -2   7   3     3725.56     3604.80    132.36 o 
  -1   7   3      926.34      987.55     63.23 o 
   0   7   3     5202.33     4555.64    192.97 o 
   1   7   3    24249.77    21333.33    583.70 o 
   2   7   3    58754.71    56503.11   1263.87 o 
   3   7   3    32700.40    34444.95    951.81 o 
   4   7   3    14498.61    17649.70    917.45 o 
   5   7   3     2255.01     2309.59    199.42 o 
   6   7   3     1298.34     1327.07    113.20 o 
   7   7   3      746.49      612.08    120.40 o 
   8   7   3     2490.68     2255.98    135.20 o 
 -11   8   3      477.89      447.51     97.65 o 
 -10   8   3     1636.83     1912.66    117.50 o 
  -9   8   3     5399.12     5522.14    254.74 o 
  -8   8   3     3887.72     4036.43    204.77 o 
  -7   8   3      679.85      686.83     74.64 o 
  -6   8   3      292.50      341.29    112.03 o 
  -5   8   3       55.11       99.56     56.78 o 
  -4   8   3     1472.77     1340.02    171.56 o 
  -3   8   3    26575.10    22694.20   2062.38 o 
  -2   8   3    23976.87    22299.29   1047.03 o 
  -1   8   3     8708.30     8418.42    222.83 o 
   0   8   3     8694.39     8700.93    472.60 o 
   1   8   3     2909.13     2693.79    133.86 o 
   2   8   3      375.88      382.46     55.39 o 
   3   8   3      706.32      677.93    144.82 o 
   4   8   3     3071.74     3284.75    325.43 o 
   5   8   3     4452.24     4921.61    286.85 o 
   6   8   3      967.78     1099.10     87.99 o 
   7   8   3     1814.96     1841.37    140.05 o 
   8   8   3      327.17      258.66     43.86 o 
 -11   9   3        0.92      102.63     63.02 o 
 -10   9   3      137.36      157.64     47.53 o 
  -9   9   3        5.02        3.70     32.02 o 
  -8   9   3     1303.54     1296.01    172.86 o 
  -7   9   3     4605.17     4699.39    388.36 o 
  -6   9   3      541.08      604.73    142.73 o 
  -5   9   3      911.90      915.69    160.70 o 
  -4   9   3       13.41        3.64     22.07 o 
  -3   9   3     1142.09     1226.37    149.21 o 
  -2   9   3     1131.72     1060.40     94.34 o 
  -1   9   3     1292.90     1276.80     75.99 o 
   0   9   3      399.48      467.49     41.64 o 
   1   9   3     4684.93     4849.50    188.73 o 
   2   9   3     1516.35     1567.28    114.51 o 
   3   9   3      216.15      218.62     89.68 o 
   4   9   3      304.46      321.57     61.38 o 
   5   9   3      181.12      236.71     46.04 o 
   6   9   3      791.54      779.26     85.90 o 
   7   9   3       84.55       40.39     83.96 o 
   8   9   3        0.92       -5.03     16.11 o 
 -11  10   3      212.88      249.55     67.75 o 
 -10  10   3     1703.07     1709.74    138.23 o 
  -9  10   3     3085.55     3486.08    293.10 o 
  -8  10   3    19507.16    19476.36    819.96 o 
  -7  10   3     5143.59     5034.54    335.89 o 
  -6  10   3      471.96      460.83    129.26 o 
  -5  10   3       87.71       85.97     50.63 o 
  -4  10   3      130.68      173.53     61.54 o 
  -3  10   3      595.81      575.89     69.65 o 
  -2  10   3    23388.87    20988.70    782.06 o 
  -1  10   3    27493.95    24915.68    631.58 o 
   0  10   3    16353.44    15030.42    363.74 o 
   1  10   3    16084.12    14926.53    478.47 o 
   2  10   3       46.89       80.25     69.00 o 
   3  10   3     2153.46     2720.26    306.05 o 
   4  10   3     6436.12     7158.65    571.94 o 
   5  10   3     2960.65     2894.64    195.32 o 
   6  10   3     5907.04     5197.16    258.96 o 
   7  10   3     2718.84     2337.10    144.47 o 
   8  10   3      367.83      281.46     92.98 o 
 -10  11   3     1016.53     1072.67    108.93 o 
  -9  11   3       74.46      112.09     72.91 o 
  -8  11   3      757.04      777.42    135.98 o 
  -7  11   3     3642.10     3552.17    279.58 o 
  -6  11   3    12262.07    12775.78    752.81 o 
  -5  11   3    17688.21    17919.65    836.66 o 
  -4  11   3    36979.75    33197.80   1186.23 o 
  -3  11   3    10076.81     8167.44    365.66 o 
  -2  11   3     2382.58     2084.18    140.83 o 
  -1  11   3      239.18      320.58     40.63 o 
   0  11   3     2627.85     2367.00    119.27 o 
   1  11   3     7969.53     6782.54    298.25 o 
   2  11   3    17902.24    17659.73   1366.59 o 
   3  11   3    20957.05    23669.45   1073.79 o 
   4  11   3     8638.08     9015.55    460.69 o 
   5  11   3     2389.55     2429.57    217.35 o 
   6  11   3     3745.06     3934.23    525.28 o 
   7  11   3     1226.20     1108.48    141.60 o 
   8  11   3     3284.76     2805.16    196.31 o 
 -11  12   3     1319.73      983.25    109.63 o 
 -10  12   3     3153.39     3278.30    188.28 o 
  -9  12   3     5581.99     5922.41    396.84 o 
  -8  12   3    14438.36    14068.74    672.08 o 
  -7  12   3     9289.27     8932.72    485.28 o 
  -6  12   3      409.25      405.02     69.23 o 
  -5  12   3        4.15       -6.43     38.91 o 
  -4  12   3      267.33      380.90     91.35 o 
  -3  12   3    25271.82    19292.15    816.13 o 
  -2  12   3    13316.37     9882.91    299.20 o 
  -1  12   3     8174.05     6215.57    204.99 o 
   0  12   3    17617.08    16280.05    706.45 o 
   1  12   3    26521.97    24122.65   1022.34 o 
   2  12   3       44.07       46.07     30.95 o 
   3  12   3      151.44      153.57     38.38 o 
   4  12   3     3838.86     3844.05    300.54 o 
   5  12   3     4640.08     4850.27    362.77 o 
   6  12   3     6943.07     7100.60    303.99 o 
   7  12   3     6059.13     6268.93    370.22 o 
   8  12   3     2215.96     2230.56    166.07 o 
 -10  13   3      189.41      180.95     48.20 o 
  -9  13   3       15.87      -18.56     49.22 o 
  -8  13   3      242.73      286.88     90.34 o 
  -7  13   3     2392.50     2339.21    146.74 o 
  -6  13   3      277.29      248.34     59.50 o 
  -5  13   3      969.96      913.74    166.49 o 
  -4  13   3      589.87      469.66    103.29 o 
  -3  13   3      265.38      253.17     43.89 o 
  -2  13   3     3769.15     3255.54    160.63 o 
  -1  13   3     4213.85     4147.54    167.32 o 
   0  13   3      571.01      550.94     82.48 o 
   1  13   3      104.95      113.29     48.37 o 
   2  13   3      665.57      581.53    148.09 o 
   3  13   3      286.54      297.09     70.93 o 
   4  13   3     1541.65     1678.20    129.14 o 
   5  13   3      265.96      240.74    134.59 o 
   6  13   3     1959.10     2291.08    237.67 o 
   7  13   3      123.70      122.19     51.84 o 
   8  13   3      215.54      311.39     60.35 o 
 -10  14   3      230.30      234.18     70.28 o 
  -9  14   3      726.80      822.55    137.08 o 
  -8  14   3     1419.71     1373.90    186.84 o 
  -7  14   3     1136.45     1135.97    102.85 o 
  -6  14   3      282.79      225.51     68.93 o 
  -5  14   3      715.78      640.28    140.31 o 
  -4  14   3     2899.92     2898.22    274.61 o 
  -3  14   3      165.75      157.94     38.89 o 
  -2  14   3     4524.07     3593.67    345.06 o 
  -1  14   3     3283.04     2890.77    190.93 o 
   0  14   3      389.04      336.26     68.45 o 
   1  14   3      130.22      214.66     85.27 o 
   2  14   3     2946.08     2678.12    330.05 o 
   3  14   3       92.65       74.37     26.20 o 
   4  14   3      358.19      393.10     57.39 o 
   5  14   3     3256.52     3271.42    198.13 o 
   6  14   3      178.96      198.57     71.77 o 
   7  14   3      286.25      259.85     70.63 o 
 -10  15   3     1135.27      839.86    105.70 o 
  -9  15   3      224.74      149.12     74.26 o 
  -8  15   3      235.48      196.78     79.71 o 
  -7  15   3     1954.81     1853.26    136.69 o 
  -6  15   3     9551.06     9461.10    727.45 o 
  -5  15   3     8696.48     8354.52    306.39 o 
  -4  15   3    11124.74     7966.72   1488.19 o 
  -3  15   3    10034.41     6483.77    354.64 o 
  -2  15   3     2651.52     2001.18    186.00 o 
  -1  15   3     1509.70     1400.39    135.96 o 
   0  15   3     5408.30     5035.85    440.67 o 
   1  15   3    13356.31    10807.76    697.90 o 
   2  15   3     7302.41     8175.24    385.40 o 
   3  15   3     7567.55     8109.67    301.13 o 
   4  15   3     2826.76     3238.05    189.46 o 
   5  15   3     2450.06     2586.51    129.97 o 
   6  15   3       61.85       43.39     32.36 o 
   7  15   3     1776.65     1704.78    162.47 o 
 -10  16   3     2441.18     2312.71    143.74 o 
  -9  16   3     3250.69     3374.16    271.80 o 
  -8  16   3     5618.56     5451.77    368.80 o 
  -7  16   3     8094.55     8179.12    328.60 o 
  -6  16   3     1384.79     1344.35    110.48 o 
  -5  16   3      781.69      898.13     74.73 o 
  -4  16   3      380.51      292.06    100.29 o 
  -3  16   3     5890.10     3605.41    262.72 o 
  -2  16   3    13347.46     8475.27    533.98 o 
  -1  16   3    18635.91    14636.51   1831.34 o 
   0  16   3    16497.57    14947.65   2072.47 o 
   1  16   3     2826.12     2431.98    325.92 o 
   2  16   3      107.78      109.88     20.44 o 
   3  16   3     2038.24     2035.48    137.34 o 
   4  16   3     7979.67     8630.82    332.59 o 
   5  16   3     8474.98     9139.49    267.74 o 
   6  16   3     2850.01     2878.74    240.59 o 
   7  16   3     3506.96     3343.03    221.31 o 
 -10  17   3      209.01      186.64     51.35 o 
  -9  17   3      831.86      774.16    125.34 o 
  -8  17   3       56.69      -35.63     50.39 o 
  -7  17   3     1019.07      973.96    101.67 o 
  -6  17   3     1256.15     1296.51    112.80 o 
  -5  17   3     3172.61     3159.37    169.89 o 
  -4  17   3     6160.84     5736.74    191.13 o 
  -3  17   3     2528.91     1827.32    467.61 o 
  -2  17   3      620.40      465.06     67.58 o 
  -1  17   3      377.72      259.60     56.29 o 
   0  17   3     1716.12     1260.94    236.93 o 
   1  17   3     2866.10     3152.73    152.57 o 
   2  17   3     3479.24     3734.78    125.63 o 
   3  17   3     3565.29     3865.95    196.90 o 
   4  17   3     4898.31     5596.11    263.23 o 
   5  17   3      743.02      845.90     71.32 o 
   6  17   3      592.54      689.84    116.70 o 
   7  17   3       83.32      206.51     57.06 o 
 -10  18   3       26.75       42.08     31.54 o 
  -9  18   3       42.85        5.12     30.71 o 
  -8  18   3       70.38        5.15     81.90 o 
  -7  18   3        4.83      -26.49     27.18 o 
  -6  18   3      878.41      980.08     98.21 o 
  -5  18   3        2.06       31.19     29.97 o 
  -4  18   3       72.83       53.88     20.04 o 
  -3  18   3        5.59        4.50     13.77 o 
  -2  18   3       55.98       63.91     28.13 o 
  -1  18   3        8.80       28.13     30.34 o 
   0  18   3      157.62      144.76     32.60 o 
   1  18   3        4.50       39.39     15.35 o 
   2  18   3        1.63        3.90     16.57 o 
   3  18   3       35.87       51.17     27.31 o 
   4  18   3     2022.24     2383.27    158.33 o 
   5  18   3      477.04      490.42     54.26 o 
   6  18   3       33.10      136.89     64.16 o 
   7  18   3      130.53      101.23     36.11 o 
  -9  19   3       47.60       64.69     43.42 o 
  -8  19   3      448.92      565.02    105.74 o 
  -7  19   3     1014.92     1025.01    102.49 o 
  -6  19   3     2808.11     2942.76    176.39 o 
  -5  19   3     4801.81     5376.67    442.85 o 
  -4  19   3     6806.34     6653.74    250.04 o 
  -3  19   3     2306.85     2324.17    131.85 o 
  -2  19   3      420.47      490.99     57.63 o 
  -1  19   3       22.48       28.64     17.47 o 
   0  19   3     4846.11     5447.20    211.60 o 
   1  19   3     4121.18     4571.28    171.42 o 
   2  19   3     4738.03     4998.51    168.66 o 
   3  19   3     3875.28     4361.48    161.25 o 
   4  19   3     3886.21     4525.30    219.69 o 
   5  19   3      792.58      905.31     81.00 o 
   6  19   3       29.14       89.93     49.81 o 
  -9  20   3     4453.51     4516.20    261.30 o 
  -8  20   3     3886.22     3733.57    263.54 o 
  -7  20   3     4932.69     5164.65    236.83 o 
  -6  20   3     1578.58     1689.68    135.14 o 
  -5  20   3      313.32      332.09     57.42 o 
  -4  20   3     1852.78     1842.22    121.34 o 
  -3  20   3     7144.42     7035.05    485.82 o 
  -2  20   3    10829.54    10804.52   1019.60 o 
  -1  20   3     4579.42     4905.93    139.74 o 
   0  20   3     4336.71     5041.69    202.67 o 
   1  20   3     2326.77     2337.07    103.47 o 
   2  20   3       38.66       21.29     16.78 o 
   3  20   3      609.03      631.36     57.56 o 
   4  20   3     3598.63     4098.97    202.55 o 
   5  20   3     1866.25     2201.95    223.44 o 
   6  20   3     3978.96     4015.84    226.89 o 
  -9  21   3      162.08      154.26     41.02 o 
  -8  21   3       45.43       25.87     27.17 o 
  -7  21   3     1540.16     1606.47    121.87 o 
  -6  21   3     4678.96     4894.05    331.41 o 
  -5  21   3    12354.48    11864.13    570.16 o 
  -4  21   3     8885.14     8370.96    294.55 o 
  -3  21   3     7966.84     7628.65    374.97 o 
  -2  21   3     2129.09     2228.89    106.24 o 
  -1  21   3       31.91       44.85     20.74 o 
   0  21   3     3403.20     3531.32    188.27 o 
   1  21   3     2391.61     2728.03    147.09 o 
   2  21   3     5238.35     5648.84    233.20 o 
   3  21   3     3925.14     4358.98    218.07 o 
   4  21   3     2673.90     2859.03    205.79 o 
   5  21   3      579.80      560.26     55.02 o 
   6  21   3       13.27       20.65     19.50 o 
  -8  22   3      246.93      267.60     59.28 o 
  -7  22   3      123.44      139.66     34.38 o 
  -6  22   3       63.47       77.44     33.88 o 
  -5  22   3     2052.73     2076.96    210.13 o 
  -4  22   3      980.71     1034.87     89.11 o 
  -3  22   3       63.44       61.54     28.69 o 
  -2  22   3     1636.36     1442.02     71.71 o 
  -1  22   3     6875.94     6724.02    194.38 o 
   0  22   3       62.32      142.30     39.97 o 
   1  22   3      145.17      167.95     39.24 o 
   2  22   3       80.15       79.99     26.76 o 
   3  22   3      697.99      793.11     70.64 o 
   4  22   3      989.32      954.65     76.73 o 
   5  22   3      261.49      225.55     32.74 o 
  -8  23   3      113.19      112.84     63.97 o 
  -7  23   3      584.32      726.33     99.38 o 
  -6  23   3     1404.80     1593.27    121.45 o 
  -5  23   3      880.19      853.37    134.02 o 
  -4  23   3     6013.26     6003.81    371.21 o 
  -3  23   3      103.85       78.04     25.24 o 
  -2  23   3      796.86      806.84     60.25 o 
  -1  23   3      470.23      509.46     48.54 o 
   0  23   3      436.39      501.51     62.41 o 
   1  23   3      342.73      430.18     58.57 o 
   2  23   3     1482.61     1662.81    149.78 o 
   3  23   3     1608.70     1682.62    196.82 o 
   4  23   3      897.47      893.66     68.82 o 
   5  23   3       91.30       98.26     21.01 o 
  -8  24   3     2806.79     2750.50    167.00 o 
  -7  24   3     2333.68     2352.24    121.45 o 
  -6  24   3     2033.91     1932.48    178.07 o 
  -5  24   3        9.34       16.36     82.94 o 
  -4  24   3     1130.00     1094.01    200.60 o 
  -3  24   3     5620.74     5564.01    179.02 o 
  -2  24   3     8575.03     8841.74    228.18 o 
  -1  24   3    10811.44    11131.48    264.81 o 
   0  24   3    18729.14    19610.48    495.12 o 
   1  24   3     2922.05     3210.60    156.63 o 
   2  24   3       48.33      120.60     50.15 o 
   3  24   3      855.48      947.64    105.06 o 
   4  24   3     1175.58     1213.07     74.46 o 
   5  24   3     2134.85     1877.69    116.23 o 
  -7  25   3     1396.41     1596.71    138.80 o 
  -6  25   3     2861.49     3171.48    218.25 o 
  -5  25   3     4714.27     4932.34    286.61 o 
  -4  25   3     7750.31     7548.54    368.91 o 
  -3  25   3     4928.39     4786.01    153.11 o 
  -2  25   3      470.05      474.73     44.96 o 
  -1  25   3     3167.17     3384.98    171.22 o 
   0  25   3     2248.14     2460.73    129.59 o 
   1  25   3     5909.12     6547.74    315.24 o 
   2  25   3     6678.45     7615.00    344.81 o 
   3  25   3     4527.44     4841.03    237.33 o 
   4  25   3     1497.57     1525.86    118.84 o 
  -7  26   3      478.51      509.72     68.64 o 
  -6  26   3      189.46       94.00     27.24 o 
  -5  26   3       60.98       34.43     27.33 o 
  -4  26   3      229.95      196.58     59.16 o 
  -3  26   3     1172.08     1122.81     66.55 o 
  -2  26   3     2636.20     2578.98    102.71 o 
  -1  26   3     4079.33     4126.79    166.70 o 
   0  26   3     1120.58     1281.46     69.50 o 
   1  26   3      213.01      225.51     50.10 o 
   2  26   3       62.24       45.89     19.42 o 
   3  26   3      679.99      666.40     54.62 o 
   4  26   3      294.47      315.22     47.26 o 
  -6  27   3      185.63      183.74     42.24 o 
  -5  27   3       75.33       94.49     20.70 o 
  -4  27   3      298.47      299.07     39.67 o 
  -3  27   3      133.95      103.91     21.48 o 
  -2  27   3      499.88      483.22     41.77 o 
  -1  27   3       22.76       36.23     22.21 o 
   0  27   3      164.39      143.84     22.58 o 
   1  27   3       29.12        7.62     13.65 o 
   2  27   3       12.19        2.39     14.17 o 
   3  27   3       55.62       43.88     14.13 o 
  -6  28   3      212.27      260.59     45.42 o 
  -5  28   3        0.31       19.29     19.36 o 
  -4  28   3      102.84      143.11     27.92 o 
  -3  28   3     1218.24     1163.85     75.04 o 
  -2  28   3     1734.45     1668.81     73.20 o 
  -1  28   3     2315.12     2399.25    111.62 o 
   0  28   3     2005.05     2045.27    142.48 o 
   1  28   3      505.10      586.35     49.66 o 
   2  28   3       82.17       78.13     18.33 o 
   3  28   3      220.77      189.13     24.61 o 
  -5  29   3     4620.05     4739.95    220.37 o 
  -4  29   3     4558.43     4090.09    140.07 o 
  -3  29   3     3077.47     2900.58    114.99 o 
  -2  29   3      103.62      113.17     17.36 o 
  -1  29   3      130.36      109.32     23.36 o 
   0  29   3     1276.05     1154.07     98.82 o 
   1  29   3     3905.78     3670.03    240.46 o 
   2  29   3     4297.72     4099.51    171.19 o 
  -4  30   3      564.47      572.91     61.54 o 
  -3  30   3     1345.36     1164.84     89.43 o 
  -2  30   3     2477.28     2222.00    128.07 o 
  -1  30   3     3696.62     3231.49    167.31 o 
   0  30   3     2014.56     1706.66    114.81 o 
   1  30   3      609.76      586.33     54.52 o 
   0  31   3       42.22       29.90     13.28 o 
 -12   0   4       63.09       61.70     41.02 o 
 -11   0   4      502.15      608.18    118.92 o 
 -10   0   4    17174.03    16909.29    749.93 o 
  -9   0   4    14647.56    17545.49    864.11 o 
  -8   0   4     6626.94     6658.98    321.29 o 
  -7   0   4     8380.37     8791.11    508.10 o 
  -6   0   4    27260.03    29059.68   1027.20 o 
  -5   0   4    30160.17    30976.32   1016.16 o 
  -4   0   4     2396.42     2220.96    120.41 o 
  -3   0   4     1866.72     2392.87    202.15 o 
  -2   0   4     2853.57     3233.28    306.65 o 
  -1   0   4   141902.33   121598.68   3401.16 o 
   0   0   4    28518.21    28518.20    971.58 o 
   1   0   4    18911.41    20765.30    787.09 o 
   2   0   4      208.56      441.90    103.63 o 
   3   0   4    11144.70    11993.79    650.22 o 
   4   0   4     5120.80     5229.47    266.92 o 
   5   0   4     8630.13     9207.45    517.43 o 
   6   0   4     6283.30     6863.66    456.64 o 
   7   0   4     3502.00     3903.42    320.80 o 
   8   0   4     1138.75     1138.51    142.25 o 
 -12   1   4     3455.88     3619.23    186.36 o 
 -11   1   4     2968.87     2949.11    186.68 o 
 -10   1   4      866.08     1052.88    113.69 o 
  -9   1   4      635.05      772.45    115.35 o 
  -8   1   4     2428.77     2546.47    153.18 o 
  -7   1   4     2965.96     3325.23    207.33 o 
  -6   1   4     1410.53     1321.31    113.67 o 
  -5   1   4    10441.73     9763.25    310.06 o 
  -4   1   4    17407.14    17238.49    310.23 o 
  -3   1   4    10136.09    11807.42    408.99 o 
  -2   1   4     2291.15     2219.23    182.68 o 
  -1   1   4   114701.55   102757.02   2069.93 o 
   0   1   4     3261.56     4153.09    193.34 o 
   1   1   4     6209.08     6290.65    256.33 o 
   2   1   4    11277.86    11779.78    411.19 o 
   3   1   4    19771.96    21376.20    666.45 o 
   4   1   4      335.02      422.38     51.14 o 
   5   1   4      112.71      134.51     44.87 o 
   6   1   4      324.13      320.70     67.61 o 
   7   1   4     1629.10     1669.38    146.52 o 
   8   1   4     3104.76     3148.72    173.53 o 
 -12   2   4      282.33      305.82     52.14 o 
 -11   2   4      340.68      251.24     56.37 o 
 -10   2   4      471.48      577.76     71.74 o 
  -9   2   4      937.35     1114.17    135.95 o 
  -8   2   4     2050.70     2073.06    138.94 o 
  -7   2   4       35.63       28.84     31.22 o 
  -6   2   4      357.94      405.97     62.37 o 
  -5   2   4     1771.47     1861.30    116.68 o 
  -4   2   4     3256.07     3456.68    129.42 o 
  -3   2   4    14160.38    16904.99    338.06 o 
  -2   2   4     3470.67     4035.08    206.38 o 
  -1   2   4    32279.25    33082.74    833.50 o 
   0   2   4     1020.81     1171.58     97.60 o 
   1   2   4     2139.68     2162.91    143.41 o 
   2   2   4     3748.17     4362.31    235.37 o 
   3   2   4      414.17      484.43     71.16 o 
   4   2   4       80.39       66.12     31.44 o 
   5   2   4      235.19      306.57     61.82 o 
   6   2   4       31.44      116.70     45.79 o 
   7   2   4      143.64      203.61    125.22 o 
   8   2   4      394.58      336.50     66.92 o 
 -12   3   4     2864.75     3138.12    247.30 o 
 -11   3   4     1342.12     1310.32    120.55 o 
 -10   3   4      620.99      613.71     75.18 o 
  -9   3   4      683.70      731.96     79.45 o 
  -8   3   4     2666.70     2631.96    125.55 o 
  -7   3   4     2159.81     2241.97    258.21 o 
  -6   3   4     8497.46     8647.22    316.38 o 
  -5   3   4    13255.67    13151.64    378.91 o 
  -4   3   4    15697.66    18425.31    634.86 o 
  -3   3   4    10799.55    12715.91    275.26 o 
  -2   3   4    12643.14    15747.88    538.80 o 
  -1   3   4     3060.54     3422.74    135.27 o 
   0   3   4     4025.19     3934.84    213.45 o 
   1   3   4      425.67      453.20     94.27 o 
   2   3   4     3090.57     3134.56    198.42 o 
   3   3   4     2060.53     2217.90    185.67 o 
   4   3   4    10734.74    11463.13    364.77 o 
   5   3   4      661.85      767.05     77.47 o 
   6   3   4      449.95      566.63     87.19 o 
   7   3   4      355.33      344.57     67.27 o 
   8   3   4      668.59      686.62     76.98 o 
 -12   4   4       99.63       99.72     49.72 o 
 -11   4   4     1780.41     2015.02    149.72 o 
 -10   4   4    10485.45    11213.83    416.06 o 
  -9   4   4    14485.39    15577.72    424.30 o 
  -8   4   4    14309.49    13918.09    378.27 o 
  -7   4   4     7924.01     8087.49    531.75 o 
  -6   4   4     1216.21     1316.28    110.14 o 
  -5   4   4     5058.62     5150.07    204.91 o 
  -4   4   4    43754.12    45554.04   1701.11 o 
  -3   4   4     6322.70     6991.25    222.98 o 
  -2   4   4    12626.67    14821.88    548.84 o 
  -1   4   4     6418.59     6485.85    273.14 o 
   0   4   4    25994.09    24409.43    849.85 o 
   1   4   4     8755.58     9144.74    339.52 o 
   2   4   4        7.70       22.44     46.73 o 
   3   4   4    12601.58    14277.43    537.37 o 
   4   4   4     8532.81     8748.00    262.78 o 
   5   4   4    11186.29    13154.91    457.68 o 
   6   4   4     4881.93     5247.29    396.45 o 
   7   4   4     4105.31     4065.33    609.59 o 
   8   4   4      570.45      624.60    104.54 o 
 -12   5   4     3775.37     4533.68    299.92 o 
 -11   5   4     4378.26     4467.29    227.83 o 
 -10   5   4     2574.62     2758.81    186.90 o 
  -9   5   4       10.64        6.90     20.32 o 
  -8   5   4     3710.37     3564.36    164.36 o 
  -7   5   4     3950.41     4446.39    389.77 o 
  -6   5   4    21181.12    21444.19    917.04 o 
  -5   5   4    23578.54    23252.73    572.78 o 
  -4   5   4    10349.70     9431.89    732.74 o 
  -3   5   4    10294.53    10831.87    246.03 o 
  -2   5   4       57.69      124.41     28.15 o 
  -1   5   4     6801.73     7444.90    222.56 o 
   0   5   4    11627.33    10501.21    524.40 o 
   1   5   4    14319.66    14300.23    456.65 o 
   2   5   4    25695.63    26236.40   1080.53 o 
   3   5   4    16349.39    18555.53    826.57 o 
   4   5   4     1899.46     1964.76    122.43 o 
   5   5   4       65.26       94.17     26.89 o 
   6   5   4       43.66       24.80     35.53 o 
   7   5   4     1890.82     1814.32    232.62 o 
   8   5   4     3593.18     3320.47    211.82 o 
 -12   6   4       99.88      127.71     56.68 o 
 -11   6   4      271.12      311.63     60.99 o 
 -10   6   4     1676.34     2045.11    152.40 o 
  -9   6   4     3411.13     3869.56    172.10 o 
  -8   6   4     2848.64     2790.55    119.88 o 
  -7   6   4     1194.20     1320.88    212.82 o 
  -6   6   4       63.94       87.00     52.95 o 
  -5   6   4     2430.04     2577.70    240.69 o 
  -4   6   4     3508.49     3495.59    270.21 o 
  -3   6   4     1099.21     1049.41     52.00 o 
  -2   6   4    18958.44    20053.24    448.33 o 
  -1   6   4    13429.21    14913.20    356.42 o 
   0   6   4     3255.22     2904.48    173.18 o 
   1   6   4      109.93      139.08     39.60 o 
   2   6   4     1731.05     1798.47    243.53 o 
   3   6   4     4333.30     4916.80    301.48 o 
   4   6   4      501.65      469.83     53.60 o 
   5   6   4     3484.96     3451.63    184.99 o 
   6   6   4      638.03      713.12     70.47 o 
   7   6   4      636.33      661.05     66.22 o 
   8   6   4      234.50      230.27     53.26 o 
 -11   7   4       49.31       -2.50     37.15 o 
 -10   7   4      159.08      184.29     44.12 o 
  -9   7   4      540.06      584.57     62.57 o 
  -8   7   4      420.42      407.82     45.53 o 
  -7   7   4      128.44      165.85     83.17 o 
  -6   7   4      597.33      648.49    134.88 o 
  -5   7   4       78.43       61.83     34.51 o 
  -4   7   4       62.08       86.48     26.34 o 
  -3   7   4      473.68      541.56     55.61 o 
  -2   7   4      797.40      700.86     64.49 o 
  -1   7   4     1125.59     1532.35    110.34 o 
   0   7   4      151.72      165.88     35.14 o 
   1   7   4      310.26      249.83     44.05 o 
   2   7   4     1265.44     1237.19    133.96 o 
   3   7   4     1997.31     2512.51    215.00 o 
   4   7   4      941.39     1011.88     77.45 o 
   5   7   4     2534.90     2698.75    219.64 o 
   6   7   4      767.42      684.58     80.29 o 
   7   7   4       96.04      105.80     30.64 o 
   8   7   4       42.22       43.97     31.11 o 
 -11   8   4      704.88      769.62    136.45 o 
 -10   8   4     3567.98     3546.44    194.30 o 
  -9   8   4     2960.57     3095.11    181.98 o 
  -8   8   4    12822.75    12435.23    341.14 o 
  -7   8   4     1318.58     1337.21    233.29 o 
  -6   8   4      553.89      493.03    126.93 o 
  -5   8   4     2066.21     1850.89    211.62 o 
  -4   8   4    10176.56    10055.46    356.68 o 
  -3   8   4    25648.43    24676.91    960.39 o 
  -2   8   4    27214.52    27594.66    690.63 o 
  -1   8   4    20717.72    22106.16    518.65 o 
   0   8   4     3454.95     3390.77    146.71 o 
   1   8   4    11106.58    10774.60    472.02 o 
   2   8   4      513.65      490.93     86.63 o 
   3   8   4      198.76      302.97    112.68 o 
   4   8   4     4981.49     4552.40    278.27 o 
   5   8   4     8987.44     8676.99    418.87 o 
   6   8   4     3798.94     3412.54    188.96 o 
   7   8   4     2570.38     2555.45    205.37 o 
 -11   9   4     2848.32     2867.24    258.91 o 
 -10   9   4     2355.00     2348.96    226.75 o 
  -9   9   4        5.61        8.53     41.43 o 
  -8   9   4     1128.92     1069.30    151.77 o 
  -7   9   4    11807.02    10861.39    363.49 o 
  -6   9   4    29874.23    31860.22   1283.50 o 
  -5   9   4    35526.92    34819.45   1275.43 o 
  -4   9   4    37510.14    35761.27    876.62 o 
  -3   9   4     6737.12     5830.66    272.55 o 
  -2   9   4     1952.78     1966.34    131.71 o 
  -1   9   4      869.24      962.07     75.20 o 
   0   9   4    22100.57    23496.77    916.13 o 
   1   9   4    36037.90    34818.30    729.00 o 
   2   9   4     6591.81     7253.45    493.01 o 
   3   9   4    15394.65    15246.24   2483.66 o 
   4   9   4     6718.19     6510.96    276.78 o 
   5   9   4     3418.56     3226.02    152.54 o 
   6   9   4      680.75      599.11     75.24 o 
   7   9   4     1557.40     1334.37    137.46 o 
 -11  10   4     1447.74     1497.77    163.95 o 
 -10  10   4     3723.44     4066.80    307.91 o 
  -9  10   4     6526.26     6796.42    432.41 o 
  -8  10   4    15459.02    14724.40    675.67 o 
  -7  10   4      691.91      784.02    131.36 o 
  -6  10   4     1807.90     2090.41    270.42 o 
  -5  10   4     1359.46     1447.82    197.40 o 
  -4  10   4     8920.76     7834.42    324.55 o 
  -3  10   4    12843.43    10156.03    384.68 o 
  -2  10   4     2914.52     2504.10    156.20 o 
  -1  10   4    22887.72    24095.91   1112.87 o 
   0  10   4    11447.78    11370.80    392.54 o 
   1  10   4     2549.38     2301.10    141.07 o 
   2  10   4      227.10      437.38    119.19 o 
   3  10   4      658.45      709.56     66.32 o 
   4  10   4     2963.44     2775.70    127.91 o 
   5  10   4     6518.01     6081.81    291.58 o 
   6  10   4      883.76      898.69     87.18 o 
   7  10   4     2151.61     1877.11    258.29 o 
 -11  11   4       53.44       18.26     31.67 o 
 -10  11   4        4.77       45.15     39.48 o 
  -9  11   4       55.81      101.10     58.04 o 
  -8  11   4      591.64      620.41    124.32 o 
  -7  11   4     3522.05     3155.72    253.17 o 
  -6  11   4     1210.92     1258.62    206.11 o 
  -5  11   4     1307.35     1267.97    187.11 o 
  -4  11   4       74.60       52.38     30.54 o 
  -3  11   4     2519.36     2219.95    126.93 o 
  -2  11   4      302.23      253.33     49.66 o 
  -1  11   4     1496.35     1608.09    124.93 o 
   0  11   4     1411.92     1689.34    106.74 o 
   1  11   4     3129.47     3490.48    331.01 o 
   2  11   4      414.65      437.49    121.65 o 
   3  11   4      803.45      780.11     73.46 o 
   4  11   4      521.88      476.71    114.99 o 
   5  11   4      149.19       93.30     90.06 o 
   6  11   4       58.52       28.75     25.75 o 
   7  11   4       20.87       87.25     50.12 o 
 -11  12   4      521.88      531.11     63.62 o 
 -10  12   4     1407.51     1410.24    174.73 o 
  -9  12   4     2010.65     2069.19    225.99 o 
  -8  12   4     5556.43     5344.35    368.47 o 
  -7  12   4     4520.28     4111.74    295.86 o 
  -6  12   4      511.59      457.44    132.55 o 
  -5  12   4      278.43      299.84     93.09 o 
  -4  12   4     1938.20     1493.60    137.99 o 
  -3  12   4     3692.73     2992.71    153.89 o 
  -2  12   4     6211.07     5492.81    250.93 o 
  -1  12   4     2065.41     1965.46    113.52 o 
   0  12   4     1138.35     1112.67     88.07 o 
   1  12   4      504.42      539.91    135.35 o 
   2  12   4       63.24      187.63     97.14 o 
   3  12   4      275.37      263.93     44.15 o 
   4  12   4     2137.85     2477.34    160.47 o 
   5  12   4     2117.21     2257.79    191.15 o 
   6  12   4     1779.13     1685.54    180.35 o 
   7  12   4      783.23      749.24    103.62 o 
 -11  13   4     3566.60     3456.40    225.59 o 
 -10  13   4      612.52      596.92     78.41 o 
  -9  13   4       48.10       -2.87     52.24 o 
  -8  13   4     2056.13     1958.26    137.65 o 
  -7  13   4     3432.91     2894.51    245.69 o 
  -6  13   4    11573.70    10306.40    712.75 o 
  -5  13   4    20902.05    17753.11   2271.65 o 
  -4  13   4    23098.03    18775.84    972.12 o 
  -3  13   4      480.55      421.62     56.54 o 
  -2  13   4      460.65      565.71     75.22 o 
  -1  13   4      653.84      667.22     66.14 o 
   0  13   4     3759.00     3554.32    284.41 o 
   1  13   4    14112.44    12621.83    737.46 o 
   2  13   4     9185.93     9315.36    531.43 o 
   3  13   4     5970.63     6150.30    255.03 o 
   4  13   4     4630.89     5214.49    190.52 o 
   5  13   4      163.98      132.78     61.34 o 
   6  13   4      452.86      490.48     95.24 o 
   7  13   4     1978.26     1941.71    158.22 o 
 -11  14   4     1309.53     1078.49    198.33 o 
 -10  14   4     3492.13     3466.62    234.07 o 
  -9  14   4     5654.23     5492.24    375.75 o 
  -8  14   4    11387.00    11186.91    377.29 o 
  -7  14   4     4592.81     4131.98    303.51 o 
  -6  14   4     1020.93      973.92    105.97 o 
  -5  14   4      315.82      268.20     64.51 o 
  -4  14   4     7525.35     6261.78    502.22 o 
  -3  14   4     9334.00     6826.24    387.50 o 
  -2  14   4     9669.10     7767.95    345.56 o 
  -1  14   4    11738.88    10392.12    403.52 o 
   0  14   4    12260.58    12101.65    723.99 o 
   1  14   4     3472.76     3273.46    364.67 o 
   2  14   4        1.83       22.81     16.52 o 
   3  14   4     3480.23     3642.76    192.45 o 
   4  14   4     5888.74     6566.14    218.89 o 
   5  14   4     6031.80     6349.28    386.44 o 
   6  14   4     4913.12     5503.45    327.89 o 
   7  14   4     3797.22     3660.03    214.98 o 
 -10  15   4       41.15       13.12     32.66 o 
  -9  15   4      332.96      451.97    108.40 o 
  -8  15   4      204.99      116.73     65.92 o 
  -7  15   4     1168.36     1212.99    107.78 o 
  -6  15   4      913.97      900.84    123.98 o 
  -5  15   4      722.66      494.15     93.16 o 
  -4  15   4     2170.65     1590.64    151.47 o 
  -3  15   4      138.15      108.09     53.82 o 
  -2  15   4        6.41       41.00     30.10 o 
  -1  15   4       35.81       73.00     86.59 o 
   0  15   4     1184.01      883.17    168.85 o 
   1  15   4     1363.89     1596.62    193.36 o 
   2  15   4     1803.14     1936.12    128.80 o 
   3  15   4     3831.68     4252.75    211.47 o 
   4  15   4     2769.41     3395.67    149.63 o 
   5  15   4       20.39      101.31     64.40 o 
   6  15   4       17.69       76.89     59.83 o 
   7  15   4      516.80      543.00     71.38 o 
 -10  16   4      106.65       66.55     68.90 o 
  -9  16   4      348.74      258.36     75.08 o 
  -8  16   4      400.16      419.07     69.95 o 
  -7  16   4     1799.50     1927.11    139.69 o 
  -6  16   4      564.64      616.50     86.94 o 
  -5  16   4      959.14      906.16    184.23 o 
  -4  16   4       49.90       26.20     24.94 o 
  -3  16   4     2077.92     1701.67    415.96 o 
  -2  16   4      781.40      776.90     86.06 o 
  -1  16   4      430.13      344.60     75.49 o 
   0  16   4       71.44       72.11     33.03 o 
   1  16   4       24.03       34.97     13.51 o 
   2  16   4      501.49      512.67     63.66 o 
   3  16   4     1551.76     1838.08    136.17 o 
   4  16   4     2552.85     2610.80    130.20 o 
   5  16   4      166.14      252.65     79.57 o 
   6  16   4      157.94      223.14     72.34 o 
 -10  17   4      183.36      107.91     80.70 o 
  -9  17   4       43.14       19.05     32.33 o 
  -8  17   4      300.69      262.62     52.32 o 
  -7  17   4     1522.77     1511.30    122.80 o 
  -6  17   4     2265.75     2277.03    146.60 o 
  -5  17   4     7669.28     7609.95    273.04 o 
  -4  17   4     9172.45     9123.01    279.45 o 
  -3  17   4     2238.62     2556.04    219.59 o 
  -2  17   4       30.24       26.08     18.62 o 
  -1  17   4     1790.40     1550.15    162.73 o 
   0  17   4     4562.26     5014.48    169.72 o 
   1  17   4     6069.81     6842.21    202.16 o 
   2  17   4     4011.80     4435.63    206.88 o 
   3  17   4     6648.04     7464.90    295.62 o 
   4  17   4     3798.14     4075.65    190.04 o 
   5  17   4      535.03      654.23    120.90 o 
   6  17   4       33.89      131.22     59.72 o 
 -10  18   4     2405.86     2454.78    183.26 o 
  -9  18   4     3712.63     3867.11    272.85 o 
  -8  18   4     5256.16     5292.42    238.87 o 
  -7  18   4     2151.24     2344.43    155.54 o 
  -6  18   4      199.84      279.79     56.06 o 
  -5  18   4      121.12      127.92     34.82 o 
  -4  18   4     3628.11     3614.92    168.31 o 
  -3  18   4     9386.64     8331.07    307.09 o 
  -2  18   4    11037.47     9569.70    332.67 o 
  -1  18   4    10384.55    11052.49    358.15 o 
   0  18   4     3345.32     3635.05    130.66 o 
   1  18   4     1284.82     1487.80     83.06 o 
   2  18   4       16.28       18.95     31.62 o 
   3  18   4     1221.56     1542.18    158.68 o 
   4  18   4     3038.74     3341.04    353.81 o 
   5  18   4     4357.60     4546.41    520.35 o 
   6  18   4     5001.48     4782.76    252.97 o 
 -10  19   4     1854.60     1733.37    140.96 o 
  -9  19   4       50.39       36.71     33.74 o 
  -8  19   4      614.66      693.50     81.82 o 
  -7  19   4     2576.06     2626.28    164.88 o 
  -6  19   4     8947.73     9227.03    332.87 o 
  -5  19   4     8044.55     8739.06    448.88 o 
  -4  19   4     2611.77     2421.48    136.97 o 
  -3  19   4     1657.68     1477.85    146.75 o 
  -2  19   4      136.65      127.12     29.26 o 
  -1  19   4      242.83      285.52     53.07 o 
   0  19   4     1620.75     1684.95     85.96 o 
   1  19   4     3174.64     3359.86    151.55 o 
   2  19   4     5387.53     5916.49    213.12 o 
   3  19   4     4501.93     5067.41    296.42 o 
   4  19   4      316.36      433.37    102.31 o 
   5  19   4       93.34      194.81     70.98 o 
   6  19   4       32.94       64.35     32.41 o 
  -9  20   4       11.48        1.35     28.28 o 
  -8  20   4       71.57       52.44     39.56 o 
  -7  20   4       95.28      117.54     36.87 o 
  -6  20   4     1717.54     1836.60    135.02 o 
  -5  20   4     1006.64      864.61    131.94 o 
  -4  20   4       32.48       41.42     45.15 o 
  -3  20   4        7.54        3.79     15.09 o 
  -2  20   4      171.38       77.44     32.88 o 
  -1  20   4       11.97       22.24     19.97 o 
   0  20   4      309.57      390.25     41.66 o 
   1  20   4      143.15      171.65     28.06 o 
   2  20   4      168.79      174.54     36.03 o 
   3  20   4      568.37      617.33     66.59 o 
   4  20   4       44.15       94.43     26.02 o 
   5  20   4      200.74      229.76     58.55 o 
  -9  21   4        8.39       17.84     23.62 o 
  -8  21   4      354.08      381.44     55.30 o 
  -7  21   4     2073.80     2198.64    144.59 o 
  -6  21   4     5853.88     6866.09    572.22 o 
  -5  21   4     4329.92     4529.96    316.96 o 
  -4  21   4     1718.78     1762.47    117.02 o 
  -3  21   4      780.83      889.44    121.63 o 
  -2  21   4       30.68       42.54     13.73 o 
  -1  21   4      703.68      710.13     73.72 o 
   0  21   4     3396.08     3450.79    195.87 o 
   1  21   4     1255.37     1313.50     77.54 o 
   2  21   4     1276.93     1431.95     94.38 o 
   3  21   4     1987.03     2203.74    124.80 o 
   4  21   4      803.73      979.36     81.84 o 
   5  21   4      316.28      299.87     46.84 o 
  -9  22   4     4964.88     4613.23    164.34 o 
  -8  22   4     5290.67     5307.98    211.92 o 
  -7  22   4     5271.92     5354.83    228.74 o 
  -6  22   4     1165.44     1346.96    239.69 o 
  -5  22   4      113.83      155.10     52.49 o 
  -4  22   4     3535.78     3184.34    163.81 o 
  -3  22   4     4751.38     4152.31    189.62 o 
  -2  22   4    11344.95    11416.33    242.70 o 
  -1  22   4    14588.70    15099.64    415.29 o 
   0  22   4     6862.35     7548.74    265.38 o 
   1  22   4     1443.63     1634.91     86.13 o 
   2  22   4        4.95        3.24     18.79 o 
   3  22   4      587.96      569.95     60.35 o 
   4  22   4     2253.12     2221.53    111.95 o 
   5  22   4     2827.81     2493.70    230.41 o 
  -8  23   4      217.51      265.02     57.13 o 
  -7  23   4     1298.51     1432.80    106.18 o 
  -6  23   4     5566.89     6118.58    384.55 o 
  -5  23   4     7040.69     7225.04    420.04 o 
  -4  23   4     4730.61     4524.48    199.34 o 
  -3  23   4     1367.34     1246.74     76.32 o 
  -2  23   4       15.75       60.02     22.31 o 
  -1  23   4      647.60      676.78     53.06 o 
   0  23   4     3485.85     3889.73    175.45 o 
   1  23   4     3828.86     4765.15    257.92 o 
   2  23   4     5247.20     5843.97    209.96 o 
   3  23   4     5165.75     5082.65    266.81 o 
   4  23   4     1240.15     1202.04     74.99 o 
  -8  24   4      290.46      333.38     39.55 o 
  -7  24   4      315.07      453.26     93.08 o 
  -6  24   4     1035.47     1112.29    149.26 o 
  -5  24   4        9.27      -20.57     36.80 o 
  -4  24   4      756.33      665.14     71.70 o 
  -3  24   4      715.93      707.39     48.73 o 
  -2  24   4     4921.73     4892.28    195.74 o 
  -1  24   4     2887.41     3140.01    118.18 o 
   0  24   4      170.13      205.57     33.61 o 
   1  24   4       96.92      108.21     27.98 o 
   2  24   4        2.24       37.85     16.79 o 
   3  24   4      184.72      220.49     32.11 o 
   4  24   4      164.33      184.47     26.59 o 
  -8  25   4       23.57       36.60     25.33 o 
  -7  25   4      750.73      656.90     89.92 o 
  -6  25   4     1025.15     1075.12     93.60 o 
  -5  25   4      440.89      425.44     86.04 o 
  -4  25   4      558.85      526.89     53.95 o 
  -3  25   4       47.65       72.43     19.55 o 
  -2  25   4      139.28      141.30     33.30 o 
  -1  25   4      573.54      585.71     47.31 o 
   0  25   4      279.69      290.24     34.51 o 
   1  25   4      451.52      487.74     50.96 o 
   2  25   4       70.43       72.14     17.02 o 
   3  25   4      363.65      388.81     59.90 o 
   4  25   4      207.11      166.09     33.62 o 
  -7  26   4     2003.15     2097.09    154.12 o 
  -6  26   4      692.10      753.59     95.37 o 
  -5  26   4      121.79      118.24     29.44 o 
  -4  26   4     1268.54     1313.56     89.63 o 
  -3  26   4     3845.52     3790.48    129.46 o 
  -2  26   4     6087.31     6107.36    211.97 o 
  -1  26   4     3426.89     3566.49    153.64 o 
   0  26   4      714.64      925.85     57.64 o 
   1  26   4      104.05      116.96     25.57 o 
   2  26   4       49.52       65.21     27.98 o 
   3  26   4      374.02      331.58     48.67 o 
  -7  27   4     2225.69     2460.65    153.13 o 
  -6  27   4     7736.79     7650.53    229.92 o 
  -5  27   4     7085.14     7097.12    225.42 o 
  -4  27   4     4881.80     4944.10    180.60 o 
  -3  27   4     1361.55     1356.31     68.94 o 
  -2  27   4       21.72       42.75     22.83 o 
  -1  27   4      986.84      961.73     72.86 o 
   0  27   4     4058.29     4087.19    147.86 o 
   1  27   4     3992.04     4074.54    146.96 o 
   2  27   4     3807.41     4014.59    139.22 o 
   3  27   4     2943.50     2756.17    144.37 o 
  -6  28   4      158.64      231.28     30.44 o 
  -5  28   4       26.45       70.53     23.08 o 
  -4  28   4      846.44      880.87     64.75 o 
  -3  28   4     1878.59     1761.23     92.28 o 
  -2  28   4     4048.19     3898.16    147.54 o 
  -1  28   4     2717.64     2656.79    118.29 o 
   0  28   4     1265.79     1258.52     70.80 o 
   1  28   4      467.55      420.63     39.60 o 
   2  28   4       33.69       52.32     15.06 o 
  -5  29   4       86.97      118.11     33.04 o 
  -4  29   4       19.42       13.99     13.68 o 
  -3  29   4      102.26      110.26     22.36 o 
  -2  29   4      271.16      217.31     29.98 o 
  -1  29   4       20.25       26.19     19.42 o 
   0  29   4       11.40       26.72     18.47 o 
   1  29   4        2.03       -4.52     31.59 o 
  -3  30   4     1905.65     1637.47    108.89 o 
  -2  30   4     1614.01     1435.49    102.37 o 
  -1  30   4     1101.26      998.59     83.19 o 
   0  30   4      589.97      570.77     58.39 o 
 -12   1   5     1853.58     1850.73    135.82 o 
 -11   1   5      363.64      390.60     70.49 o 
 -10   1   5       90.20      113.08     65.27 o 
  -9   1   5       22.96       42.60     38.74 o 
  -8   1   5      524.41      556.08     58.86 o 
  -7   1   5     5075.13     5533.43    267.90 o 
  -6   1   5     8809.06     8550.12    314.95 o 
  -5   1   5    15914.42    16228.61    458.58 o 
  -4   1   5    12230.85    13983.50    651.77 o 
  -3   1   5     3206.75     3697.07    230.36 o 
  -2   1   5     5535.18     6142.31    328.28 o 
  -1   1   5    20001.55    19505.60    589.13 o 
   0   1   5     7268.03     6694.25    292.73 o 
   1   1   5    11078.39    11246.41    418.91 o 
   2   1   5     9995.10    10797.05    441.62 o 
   3   1   5     1383.47     1491.26    169.25 o 
   4   1   5     1602.93     1739.09    138.11 o 
   5   1   5        3.32       37.77     32.23 o 
   6   1   5      829.86      928.04    114.04 o 
   7   1   5     1308.38     1358.80    120.41 o 
 -12   2   5     1686.67     1642.43    126.24 o 
 -11   2   5     2945.96     3246.29    195.69 o 
 -10   2   5     7884.12     9123.94    431.11 o 
  -9   2   5     9065.47     9281.10    399.76 o 
  -8   2   5     8292.65     7843.10    426.59 o 
  -7   2   5     8276.35     8944.68    351.78 o 
  -6   2   5     1924.43     2028.13    138.51 o 
  -5   2   5    25766.92    25654.79    851.62 o 
  -4   2   5     2899.98     2952.69    174.85 o 
  -3   2   5    25311.08    27296.21    546.18 o 
  -2   2   5    17708.39    17398.82   1027.02 o 
  -1   2   5    17375.09    17275.36    612.43 o 
   0   2   5    46301.24    45579.66   1254.84 o 
   1   2   5      861.10     1030.58    112.89 o 
   2   2   5     7658.20     8344.39    381.86 o 
   3   2   5     8337.33     8555.83    389.37 o 
   4   2   5     7521.84     7671.05    314.19 o 
   5   2   5     7219.26     7849.02    503.11 o 
   6   2   5     4462.79     4882.03    375.31 o 
   7   2   5     1503.05     1522.40    125.45 o 
 -12   3   5     3921.70     4123.92    204.16 o 
 -11   3   5     2647.77     2736.37    178.21 o 
 -10   3   5      545.96      492.18     70.87 o 
  -9   3   5      126.70      130.42     48.27 o 
  -8   3   5     1230.12     1206.74     91.14 o 
  -7   3   5    10338.88    10570.00    598.87 o 
  -6   3   5     6828.74     6008.57    251.61 o 
  -5   3   5     8913.62     8359.87    291.22 o 
  -4   3   5    20386.80    22399.01    577.43 o 
  -3   3   5    10974.99    12465.56    308.64 o 
  -2   3   5      997.34     1104.96     80.77 o 
  -1   3   5    35690.36    35599.18   1189.84 o 
   0   3   5    13650.92    13129.58    444.60 o 
   1   3   5    24762.75    24462.64    701.03 o 
   2   3   5     9058.99     9212.92    404.78 o 
   3   3   5     2470.89     2535.19    125.43 o 
   4   3   5     2616.77     2805.34    415.14 o 
   5   3   5      254.76      174.10     52.69 o 
   6   3   5      648.05      657.44     89.77 o 
   7   3   5     2367.52     2513.19    157.72 o 
 -12   4   5       42.32       71.24     32.53 o 
 -11   4   5      366.33      396.31     65.66 o 
 -10   4   5     1595.68     1927.30    132.98 o 
  -9   4   5      751.75      722.04     76.34 o 
  -8   4   5      206.62      199.03     41.09 o 
  -7   4   5      528.02      575.34    138.28 o 
  -6   4   5     1713.04     1975.53    140.88 o 
  -5   4   5     3082.12     3159.89    219.83 o 
  -4   4   5     1477.50     1544.36    218.16 o 
  -3   4   5      761.75      875.38     65.65 o 
  -2   4   5     2227.71     2569.88    129.32 o 
  -1   4   5     7722.01     7829.06    367.35 o 
   0   4   5      587.29      678.28    108.49 o 
   1   4   5     1025.52     1183.47    122.95 o 
   2   4   5      986.55      915.83    120.04 o 
   3   4   5     2306.68     2218.68    117.84 o 
   4   4   5     2743.75     2250.79    237.57 o 
   5   4   5     3174.28     3295.77    444.13 o 
   6   4   5      463.12      522.19     82.70 o 
   7   4   5       53.00       63.08     31.54 o 
 -12   5   5      444.77      520.39    102.57 o 
 -11   5   5       82.66      137.50     43.63 o 
 -10   5   5       33.22       34.32     30.69 o 
  -9   5   5      101.35      137.62     32.81 o 
  -8   5   5      171.08      182.56     57.25 o 
  -7   5   5      960.72      886.07    172.07 o 
  -6   5   5      264.59      297.77     92.81 o 
  -5   5   5     8104.23     8157.43    764.79 o 
  -4   5   5    15789.75    17147.27   1322.20 o 
  -3   5   5      909.31     1228.28     80.75 o 
  -2   5   5     1352.23     1783.77    119.08 o 
  -1   5   5      693.60      726.75     69.17 o 
   0   5   5      743.34      733.36    124.93 o 
   1   5   5     1335.66     1466.24    141.68 o 
   2   5   5      879.74      912.39    121.34 o 
   3   5   5      705.88      614.90     51.11 o 
   4   5   5     3207.18     2584.71    155.65 o 
   5   5   5      767.75      843.23     76.88 o 
   6   5   5      272.93      248.81     66.95 o 
   7   5   5       59.90       26.86     23.05 o 
 -12   6   5     1515.58     1789.59    188.80 o 
 -11   6   5     2665.18     2855.03    179.61 o 
 -10   6   5     4530.58     4875.07    198.30 o 
  -9   6   5    10200.41    10372.14    268.15 o 
  -8   6   5     5731.11     5156.11    236.69 o 
  -7   6   5     5666.27     6187.08    478.94 o 
  -6   6   5     1589.48     2111.70    244.11 o 
  -5   6   5     1885.14     2012.58    224.55 o 
  -4   6   5    11067.13    12002.79    622.20 o 
  -3   6   5    27887.60    30755.57    761.20 o 
  -2   6   5    30520.78    35158.53    708.14 o 
  -1   6   5    13733.65    14582.42    431.42 o 
   0   6   5     6914.59     6926.06    391.66 o 
   1   6   5      876.33      806.04    106.50 o 
   2   6   5     1215.20     1154.29    138.78 o 
   3   6   5     3495.51     3276.21    161.76 o 
   4   6   5     9697.87     8326.87    308.15 o 
   5   6   5     9074.81     7694.45    304.38 o 
   6   6   5     1195.80     1094.25     83.53 o 
   7   6   5     2401.43     2183.89    209.27 o 
 -12   7   5     6138.53     7190.25    400.86 o 
 -11   7   5     3330.44     3340.23    191.31 o 
 -10   7   5      432.33      565.28     64.32 o 
  -9   7   5       55.26      119.68     37.08 o 
  -8   7   5     5229.43     4573.75    223.34 o 
  -7   7   5    13676.44    16341.78    852.26 o 
  -6   7   5    20682.01    22101.19    962.84 o 
  -5   7   5    34837.54    35864.59   1296.88 o 
  -4   7   5    30562.97    31461.97    930.35 o 
  -3   7   5    10535.48    11188.46    356.86 o 
  -2   7   5     4075.76     5152.40    201.62 o 
  -1   7   5    13045.51    14667.93    380.27 o 
   0   7   5    14035.03    14803.75    481.84 o 
   1   7   5    24022.89    22558.84    685.00 o 
   2   7   5     9116.79     8097.00    545.48 o 
   3   7   5     4340.14     4093.53    150.58 o 
   4   7   5      991.16      918.15     88.87 o 
   5   7   5     1526.84     1491.48    103.48 o 
   6   7   5      212.73      200.85     43.19 o 
   7   7   5     3080.43     2527.74    262.00 o 
 -12   8   5      216.46      209.95     62.87 o 
 -11   8   5     3201.14     3193.91    243.43 o 
 -10   8   5     1648.92     1853.45    145.62 o 
  -9   8   5     2555.46     2614.12    177.37 o 
  -8   8   5     7127.18     6681.54    277.68 o 
  -7   8   5     2224.86     2515.09    310.77 o 
  -6   8   5      259.74      332.88    101.85 o 
  -5   8   5     1795.32     1788.90    215.72 o 
  -4   8   5    12274.23    12499.63    554.20 o 
  -3   8   5     4035.22     4104.77    198.97 o 
  -2   8   5    20054.20    23815.19    893.01 o 
  -1   8   5     6652.29     6848.77    239.95 o 
   0   8   5      485.23      469.53     61.27 o 
   1   8   5       37.70        4.13     23.80 o 
   2   8   5       37.12       91.86     38.40 o 
   3   8   5      567.85      543.70     50.99 o 
   4   8   5     2586.23     2376.82    193.23 o 
   5   8   5     4604.31     4760.16    282.19 o 
   6   8   5      327.51      376.15     48.55 o 
   7   8   5      399.75      254.83     50.85 o 
 -12   9   5       81.23      109.47     51.78 o 
 -11   9   5       65.00       33.50     22.29 o 
 -10   9   5      404.03      549.29    118.37 o 
  -9   9   5      415.86      462.12     77.52 o 
  -8   9   5      910.31      828.22    104.67 o 
  -7   9   5      442.86      387.45     69.02 o 
  -6   9   5      691.24      696.93    141.93 o 
  -5   9   5     1561.17     1798.80    221.52 o 
  -4   9   5      332.89      395.54     51.50 o 
  -3   9   5     4517.20     4696.37    234.39 o 
  -2   9   5     2187.46     2652.83    162.72 o 
  -1   9   5     2881.23     3550.57    176.45 o 
   0   9   5       18.01       22.64     22.92 o 
   1   9   5     1001.16     1055.95    124.69 o 
   2   9   5     1187.10     1094.27    181.76 o 
   3   9   5       19.59       25.98     29.56 o 
   4   9   5      309.47      241.43     45.81 o 
   5   9   5       30.93       17.47     31.41 o 
   6   9   5      726.36      754.65    101.12 o 
   7   9   5       25.90       23.74     55.11 o 
 -11  10   5     1233.11     1263.38    112.17 o 
 -10  10   5     2775.97     2871.46    261.29 o 
  -9  10   5     4262.63     4266.70    329.73 o 
  -8  10   5    15363.91    13868.47    630.51 o 
  -7  10   5     3451.88     3081.27    379.90 o 
  -6  10   5      764.53      771.64    155.41 o 
  -5  10   5     3781.62     3785.53    328.44 o 
  -4  10   5     5978.79     5730.41    261.03 o 
  -3  10   5    16271.47    15917.80    482.67 o 
  -2  10   5     4154.46     4553.50    224.61 o 
  -1  10   5     1753.50     1736.82    149.75 o 
   0  10   5     2326.30     2308.06    139.10 o 
   1  10   5     2793.02     3043.11    212.87 o 
   2  10   5      850.59      949.74     74.48 o 
   3  10   5      500.11      511.27     51.14 o 
   4  10   5     2179.95     2021.49    165.68 o 
   5  10   5     1402.60     1182.68     99.50 o 
   6  10   5     1812.10     1668.53    202.47 o 
   7  10   5     2063.28     1755.04    130.53 o 
 -11  11   5     1224.03     1160.54    106.41 o 
 -10  11   5      426.67      424.02    103.21 o 
  -9  11   5      968.02      981.10    154.94 o 
  -8  11   5     5993.33     5497.37    362.57 o 
  -7  11   5     6153.56     5467.51    227.70 o 
  -6  11   5    18708.68    18408.96    906.42 o 
  -5  11   5    18900.76    17518.38    806.90 o 
  -4  11   5    33779.11    30616.68    794.64 o 
  -3  11   5      289.50      410.80     71.03 o 
  -2  11   5     2306.07     2392.99    161.28 o 
  -1  11   5     6210.33     6268.20    329.19 o 
   0  11   5    12839.46    13332.24    380.14 o 
   1  11   5     7719.48     6885.90    477.42 o 
   2  11   5     4193.69     4020.69    242.80 o 
   3  11   5     4880.21     4994.40    176.59 o 
   4  11   5     2609.25     2717.19    233.59 o 
   5  11   5      108.62      123.80     34.23 o 
   6  11   5     2064.49     1830.23    171.92 o 
 -11  12   5     2628.48     2705.79    218.06 o 
 -10  12   5     4381.14     4292.26    321.14 o 
  -9  12   5     5153.05     5080.58    361.29 o 
  -8  12   5    27038.96    24191.11    933.27 o 
  -7  12   5      628.71      517.32     97.12 o 
  -6  12   5      128.98      110.97     60.15 o 
  -5  12   5      264.24      257.18     79.16 o 
  -4  12   5     1959.02     1600.68    137.94 o 
  -3  12   5     6980.80     6061.17    276.42 o 
  -2  12   5    36437.97    36275.73    897.42 o 
  -1  12   5    15829.79    14215.87    481.42 o 
   0  12   5     7754.53     7152.49    504.53 o 
   1  12   5      993.07     1011.10    191.19 o 
   2  12   5      511.45      514.63     48.17 o 
   3  12   5     1154.41     1228.51     99.66 o 
   4  12   5     4164.77     4336.07    302.99 o 
   5  12   5     3453.92     3703.68    269.63 o 
   6  12   5     3729.52     3776.07    243.22 o 
 -11  13   5       98.44      152.48     39.24 o 
 -10  13   5      130.02      166.84     59.89 o 
  -9  13   5       69.36       72.48     31.14 o 
  -8  13   5     3468.99     2761.46    248.10 o 
  -7  13   5       97.03      130.31     52.28 o 
  -6  13   5      159.80      162.93     48.29 o 
  -5  13   5      486.31      435.31    110.58 o 
  -4  13   5     4922.57     4149.74    236.85 o 
  -3  13   5       92.94      117.10     29.19 o 
  -2  13   5       56.80      110.94     36.44 o 
  -1  13   5      218.06      120.87     38.81 o 
   0  13   5      660.41      667.02    154.95 o 
   1  13   5      848.19      938.73     63.40 o 
   2  13   5     1021.30     1151.33     78.12 o 
   3  13   5     1143.53     1380.15    106.69 o 
   4  13   5      197.44      213.74     76.87 o 
   5  13   5      955.97     1090.24    143.22 o 
   6  13   5      368.43      442.03     82.99 o 
 -11  14   5      260.00      180.79     37.81 o 
 -10  14   5      844.55      848.61    129.68 o 
  -9  14   5     1281.59     1188.63    106.58 o 
  -8  14   5      188.15      170.86     62.97 o 
  -7  14   5      137.04      139.01     59.91 o 
  -6  14   5      267.62      251.55     52.27 o 
  -5  14   5     1969.47     1820.54    224.93 o 
  -4  14   5     3428.79     2842.54    196.77 o 
  -3  14   5     4600.96     4437.30    365.95 o 
  -2  14   5     4918.91     4832.60    198.65 o 
  -1  14   5      505.59      475.59     80.09 o 
   0  14   5       84.51      116.98     78.78 o 
   1  14   5      471.67      496.79     58.53 o 
   2  14   5      219.69      310.20     49.86 o 
   3  14   5     1032.75     1231.40    100.77 o 
   4  14   5      667.47      741.14    101.00 o 
   5  14   5      298.04      360.41     86.77 o 
   6  14   5      859.61      838.43    103.96 o 
 -11  15   5     1003.29      928.67    108.25 o 
 -10  15   5      371.13      385.90     91.39 o 
  -9  15   5      147.68      153.55     37.24 o 
  -8  15   5      733.38      711.51     84.75 o 
  -7  15   5     3918.25     3669.84    273.21 o 
  -6  15   5    10504.68     9701.74    455.07 o 
  -5  15   5    10858.35     8842.41    542.34 o 
  -4  15   5     5002.50     3956.92    239.06 o 
  -3  15   5      459.83      367.89    114.88 o 
  -2  15   5      824.54      795.63    106.00 o 
  -1  15   5     4553.57     4314.80    320.91 o 
   0  15   5    11822.12    13998.11    389.61 o 
   1  15   5     4930.64     5746.10    230.75 o 
   2  15   5     7690.43     8650.32    289.65 o 
   3  15   5     6253.75     6814.60    255.44 o 
   4  15   5     3038.21     3288.11    262.91 o 
   5  15   5      694.78      955.29    129.27 o 
   6  15   5      444.81      406.21     65.60 o 
 -11  16   5     3070.72     2854.98    188.17 o 
 -10  16   5     2970.93     2962.17    231.53 o 
  -9  16   5     5105.75     4947.99    226.27 o 
  -8  16   5     4769.60     4778.02    226.91 o 
  -7  16   5     1292.17     1284.86    155.95 o 
  -6  16   5       46.11       16.21     33.54 o 
  -5  16   5     2052.55     2010.78    169.16 o 
  -4  16   5     9927.29     9666.41   1719.88 o 
  -3  16   5     8460.48     6959.49    766.17 o 
  -2  16   5     9502.16     7918.19    406.03 o 
  -1  16   5    11147.13    10054.74    451.45 o 
   0  16   5     5659.19     6491.46    184.87 o 
   1  16   5      102.59      187.12     42.36 o 
   2  16   5     1004.21     1030.01     87.85 o 
   3  16   5     1697.26     1761.18    120.78 o 
   4  16   5     6729.17     6969.41    585.78 o 
   5  16   5     7099.64     8159.27    392.77 o 
   6  16   5     5320.96     4920.70    243.90 o 
 -10  17   5       57.13       29.28     34.57 o 
  -9  17   5       46.41       77.23     29.43 o 
  -8  17   5     1619.70     1642.63    126.19 o 
  -7  17   5     5852.98     5752.52    248.77 o 
  -6  17   5     1789.86     1723.29    122.53 o 
  -5  17   5     2789.86     2956.24    183.70 o 
  -4  17   5      484.44      521.57     75.88 o 
  -3  17   5      198.52      185.75     29.63 o 
  -2  17   5       49.93       59.76     17.25 o 
  -1  17   5      514.45      544.82     55.60 o 
   0  17   5     1901.22     2170.75     98.52 o 
   1  17   5     5459.42     6160.61    246.67 o 
   2  17   5     5205.06     6011.42    230.47 o 
   3  17   5     1572.63     1995.68    125.54 o 
   4  17   5     1973.31     2143.74    316.80 o 
   5  17   5      107.28      167.23     62.95 o 
   6  17   5      853.74      759.79     81.23 o 
 -10  18   5      394.18      322.99     67.83 o 
  -9  18   5       31.95       52.40     32.92 o 
  -8  18   5      852.42      907.98     95.73 o 
  -7  18   5        8.35       73.87     42.22 o 
  -6  18   5      114.07       97.01     32.32 o 
  -5  18   5        4.62      136.62     64.00 o 
  -4  18   5        7.84       57.65     63.37 o 
  -3  18   5      182.29      223.45     60.13 o 
  -2  18   5       18.39       29.65     15.41 o 
  -1  18   5        5.65       75.57     19.51 o 
   0  18   5       86.46       99.31     25.83 o 
   1  18   5      142.96      150.51     40.75 o 
   2  18   5      255.34      256.92     45.12 o 
   3  18   5      544.58      526.33     65.14 o 
   4  18   5       92.57      159.37     80.27 o 
   5  18   5        6.37       -4.89     33.64 o 
 -10  19   5      126.94       84.34     34.46 o 
  -9  19   5      158.26      170.56     70.53 o 
  -8  19   5     1115.00     1142.16    102.23 o 
  -7  19   5     2994.88     3161.45    178.37 o 
  -6  19   5     7962.85     8421.59    523.20 o 
  -5  19   5     6498.23     6284.63    356.39 o 
  -4  19   5     3905.57     3905.88    218.42 o 
  -3  19   5      552.33      529.27     71.82 o 
  -2  19   5       30.68       49.41     16.37 o 
  -1  19   5     1059.52     1090.33     58.30 o 
   0  19   5     1860.79     2084.72     98.23 o 
   1  19   5     2802.90     3273.90    120.85 o 
   2  19   5     2670.55     3008.59    151.38 o 
   3  19   5     4366.17     4718.97    194.14 o 
   4  19   5      793.00      846.75     70.51 o 
   5  19   5      172.20      144.12     39.50 o 
 -10  20   5     4704.33     4416.63    229.48 o 
  -9  20   5     5206.03     5056.06    204.47 o 
  -8  20   5     3829.32     3776.38    188.76 o 
  -7  20   5     1640.48     1735.19    129.14 o 
  -6  20   5      290.71      334.34     58.51 o 
  -5  20   5      743.00      651.98    108.30 o 
  -4  20   5     4674.09     4625.41    363.20 o 
  -3  20   5     8589.88     8070.66    952.84 o 
  -2  20   5     7203.99     7606.69    212.82 o 
  -1  20   5     6036.40     6635.87    192.32 o 
   0  20   5     1292.97     1497.53     70.41 o 
   1  20   5      383.97      416.37     41.27 o 
   2  20   5       72.73       60.86     22.63 o 
   3  20   5     2350.37     2444.73    129.68 o 
   4  20   5     4039.24     4031.64    301.44 o 
   5  20   5     4632.15     4359.23    218.77 o 
  -9  21   5       15.85       13.50     51.20 o 
  -8  21   5     1772.55     1895.60    125.55 o 
  -7  21   5     4956.52     5298.33    232.02 o 
  -6  21   5     6269.53     6223.01    387.08 o 
  -5  21   5     4039.79     3626.61    273.83 o 
  -4  21   5     3250.88     3027.36    170.40 o 
  -3  21   5     1602.83     1594.39    182.96 o 
  -2  21   5     1402.96     1607.58     82.72 o 
  -1  21   5      895.62      970.58     64.91 o 
   0  21   5     1840.50     1971.62     81.98 o 
   1  21   5     5100.25     5371.77    184.96 o 
   2  21   5     4762.00     5190.67    197.77 o 
   3  21   5     2710.12     2810.39    135.04 o 
   4  21   5     1582.30     1530.43     87.85 o 
  -9  22   5       67.92       33.29     21.49 o 
  -8  22   5      266.93      253.06     43.10 o 
  -7  22   5       31.23       54.63     44.63 o 
  -6  22   5        8.24       27.07     46.29 o 
  -5  22   5     1029.70     1105.85    143.83 o 
  -4  22   5      206.78      153.54     36.06 o 
  -3  22   5      808.58      707.86     57.56 o 
  -2  22   5     2332.61     2419.98    134.72 o 
  -1  22   5      834.60      910.89     63.08 o 
   0  22   5      192.14      162.18     27.84 o 
   1  22   5       47.52       47.48     15.01 o 
   2  22   5      169.14      161.16     34.14 o 
   3  22   5      313.53      357.80     46.04 o 
   4  22   5      364.83      360.72     40.29 o 
  -9  23   5       47.53        8.21     31.58 o 
  -8  23   5      428.32      485.60     55.11 o 
  -7  23   5      685.41      671.82    114.56 o 
  -6  23   5      196.90      194.65     64.78 o 
  -5  23   5     2175.91     1908.61    193.95 o 
  -4  23   5     2910.08     2554.49    123.43 o 
  -3  23   5     2527.32     2598.67    115.90 o 
  -2  23   5     1350.99     1282.98     96.29 o 
  -1  23   5      650.47      698.68     54.18 o 
   0  23   5      536.08      594.91     50.13 o 
   1  23   5      630.53      701.54     49.71 o 
   2  23   5      714.55      751.17     64.13 o 
   3  23   5     2034.13     2038.72    102.30 o 
   4  23   5       83.56       76.23     22.56 o 
  -8  24   5     3851.08     3592.05    314.44 o 
  -7  24   5     1913.55     1751.02    182.82 o 
  -6  24   5       29.68        6.58     45.65 o 
  -5  24   5      202.99      217.20     69.09 o 
  -4  24   5     5265.75     5054.13    172.16 o 
  -3  24   5    12005.17    11645.24    283.99 o 
  -2  24   5     5692.37     5736.38    215.50 o 
  -1  24   5     7314.73     8106.48    210.88 o 
   0  24   5     2084.02     2341.92    101.05 o 
   1  24   5      823.61      849.25     65.74 o 
   2  24   5       80.74       95.96     32.17 o 
   3  24   5      902.36      749.96     79.51 o 
  -8  25   5     1536.55     1629.70    130.93 o 
  -7  25   5     5886.43     6463.31    618.79 o 
  -6  25   5     6089.89     6482.60    510.96 o 
  -5  25   5     4984.61     5052.24    211.16 o 
  -4  25   5     1414.79     1516.57     86.46 o 
  -3  25   5      199.31      234.48     40.42 o 
  -2  25   5      992.23     1098.37     83.97 o 
  -1  25   5     1258.28     1371.14     72.18 o 
   0  25   5     2808.76     2959.24    128.12 o 
   1  25   5     3743.48     3877.08    147.65 o 
   2  25   5     5623.71     5594.74    258.05 o 
   3  25   5     2459.57     2334.81    138.06 o 
  -7  26   5      736.82      682.55     82.44 o 
  -6  26   5        4.47      -11.47     19.03 o 
  -5  26   5      745.47      721.86     86.56 o 
  -4  26   5      411.87      410.90     85.15 o 
  -3  26   5      562.94      528.23     54.75 o 
  -2  26   5     2751.06     2723.14    131.45 o 
  -1  26   5      877.22      912.70     55.23 o 
   0  26   5      708.97      642.13     53.11 o 
   1  26   5      536.09      504.06     46.41 o 
   2  26   5       79.29       76.25     27.64 o 
  -7  27   5       34.13       43.55     16.57 o 
  -6  27   5       16.08        9.85     20.08 o 
  -5  27   5       35.84       20.13     45.87 o 
  -4  27   5       52.23       33.20     15.73 o 
  -3  27   5      152.17      104.63     38.06 o 
  -2  27   5       12.70       42.31     23.43 o 
  -1  27   5      201.99      218.46     25.76 o 
   0  27   5      173.93      178.25     28.11 o 
   1  27   5       43.07       67.07     18.54 o 
   2  27   5      161.46      182.15     36.01 o 
  -6  28   5        7.38       -3.16     31.07 o 
  -5  28   5      304.52      301.73     36.25 o 
  -4  28   5     1630.59     1656.82     87.24 o 
  -3  28   5     2623.42     2473.05    166.27 o 
  -2  28   5     1264.11     1243.97     87.88 o 
  -1  28   5     1586.84     1646.29    119.28 o 
   0  28   5     1006.08     1017.74     60.13 o 
   1  28   5       16.04       18.96     24.56 o 
  -5  29   5     4241.35     4235.33    200.13 o 
  -4  29   5     3148.82     3028.66    168.72 o 
  -3  29   5      391.07      349.48     54.29 o 
  -2  29   5       13.07      -25.42     25.42 o 
  -1  29   5      745.52      771.16     74.61 o 
   0  29   5     2499.94     2291.72     87.31 o 
  -4  30   5      997.62      969.74     79.62 o 
  -3  30   5     2987.94     2884.66    152.60 o 
 -12   0   6     1825.20     2024.85    203.40 o 
 -11   0   6     1709.64     2077.52    170.14 o 
 -10   0   6    10888.45    12617.33    710.07 o 
  -9   0   6     8067.80     7864.02    493.42 o 
  -8   0   6     7818.48     7159.09    475.63 o 
  -7   0   6     9851.85     9977.36    530.23 o 
  -6   0   6      732.06     1079.29    148.07 o 
  -5   0   6      514.88      605.52    105.05 o 
  -4   0   6     6260.68     7207.89    458.14 o 
  -3   0   6    39769.46    44179.16   1668.40 o 
  -2   0   6    90374.51    88145.88   2827.29 o 
  -1   0   6    51824.68    50585.22   1757.38 o 
   0   0   6     5272.00     5102.27    404.03 o 
   1   0   6      324.78      369.25    104.25 o 
   2   0   6     4344.48     4361.75    427.77 o 
   3   0   6     5296.92     4642.89    323.12 o 
   4   0   6     8035.72     8732.30    495.85 o 
   5   0   6     6208.20     6374.72    422.62 o 
   6   0   6     4131.85     4385.08    318.55 o 
   7   0   6     2761.44     2819.05    197.87 o 
 -12   1   6     1354.44     1360.68    117.30 o 
 -11   1   6     1211.55     1358.86     96.11 o 
 -10   1   6      931.00      881.88    123.66 o 
  -9   1   6      609.63      633.92     96.75 o 
  -8   1   6     2710.49     2695.99    196.08 o 
  -7   1   6     5424.21     5213.18    258.70 o 
  -6   1   6    18422.63    18507.77    708.56 o 
  -5   1   6     8065.39     8190.92    307.22 o 
  -4   1   6     8298.61     9953.94    392.37 o 
  -3   1   6     4149.57     5481.07    320.07 o 
  -2   1   6    33866.82    35837.12   1016.18 o 
  -1   1   6    27548.78    26710.50   1171.85 o 
   0   1   6     7547.36     7065.53    342.31 o 
   1   1   6    10445.51    10692.54    455.79 o 
   2   1   6     8417.04     9212.59    458.10 o 
   3   1   6     3861.08     3941.66    215.90 o 
   4   1   6      181.65      159.40     40.78 o 
   5   1   6      137.54      138.56     39.55 o 
   6   1   6     1067.21     1199.64    113.75 o 
   7   1   6     3330.89     3182.07    153.72 o 
 -12   2   6       82.62       47.77     30.59 o 
 -11   2   6       42.81       67.90     31.17 o 
 -10   2   6      132.62      200.51     54.62 o 
  -9   2   6      615.77      639.50     93.99 o 
  -8   2   6      603.13      545.60     79.20 o 
  -7   2   6        6.72       -3.00     34.01 o 
  -6   2   6     4755.05     4825.23    231.31 o 
  -5   2   6     7935.84     8825.65    318.75 o 
  -4   2   6      896.87     1136.15    119.52 o 
  -3   2   6     4392.19     5251.16    366.03 o 
  -2   2   6     1745.42     1685.87    201.08 o 
  -1   2   6      403.42      402.29    114.70 o 
   0   2   6      110.80      167.09     59.40 o 
   1   2   6      383.96      459.07     90.45 o 
   2   2   6      249.98      166.59     46.97 o 
   3   2   6       69.60       48.47     26.58 o 
   4   2   6       71.87       41.54     27.51 o 
   5   2   6       58.46       73.12     40.54 o 
   6   2   6      266.55      222.33     88.51 o 
   7   2   6      443.13      434.70     51.21 o 
 -12   3   6      994.76     1053.72    102.43 o 
 -11   3   6      249.87      209.93     56.88 o 
 -10   3   6      119.92      155.53     59.43 o 
  -9   3   6      171.40      108.52     24.42 o 
  -8   3   6      409.45      436.95     53.05 o 
  -7   3   6     3973.46     4154.45    348.32 o 
  -6   3   6    24121.10    24524.44   1303.11 o 
  -5   3   6    15890.49    16971.40   1538.89 o 
  -4   3   6     9065.04    10773.08    403.65 o 
  -3   3   6    12672.24    15823.78   1193.49 o 
  -2   3   6       39.98       67.68     50.24 o 
  -1   3   6      438.71      481.52     85.12 o 
   0   3   6     3939.65     3683.84    242.56 o 
   1   3   6     3562.42     3748.25    257.14 o 
   2   3   6      494.05      470.17     96.74 o 
   3   3   6      534.49      570.20     74.83 o 
   4   3   6       73.35       80.21     44.78 o 
   5   3   6       70.95       79.78     41.66 o 
   6   3   6      277.79      309.50     58.54 o 
   7   3   6     1249.98     1066.55    109.54 o 
 -12   4   6     1492.62     1737.71    130.51 o 
 -11   4   6     5205.14     5815.45    281.78 o 
 -10   4   6    11158.21    11754.00    299.92 o 
  -9   4   6     7302.52     7149.23    252.99 o 
  -8   4   6     6492.88     5883.19    274.32 o 
  -7   4   6     2282.64     2273.06    261.37 o 
  -6   4   6     1500.80     1797.23    220.18 o 
  -5   4   6     4016.73     3909.96    382.10 o 
  -4   4   6     9156.03    10491.72    390.19 o 
  -3   4   6    45874.36    55098.92   1731.51 o 
  -2   4   6    31609.97    34796.99   1309.25 o 
  -1   4   6     3871.85     3844.69    348.02 o 
   0   4   6      316.51      318.15     70.27 o 
   1   4   6       59.03       35.93     32.41 o 
   2   4   6     3648.42     3534.19    274.51 o 
   3   4   6     4537.37     4256.35    304.22 o 
   4   4   6     5322.96     5197.94    495.53 o 
   5   4   6     5997.70     6451.56    861.22 o 
   6   4   6     3906.02     3891.45    247.94 o 
   7   4   6      963.68      909.00     95.54 o 
 -12   5   6     2803.74     2946.32    169.73 o 
 -11   5   6     1036.69     1203.85    118.71 o 
 -10   5   6      364.48      433.33     50.95 o 
  -9   5   6     1280.30     1242.62     96.86 o 
  -8   5   6     4567.79     4349.96    362.91 o 
  -7   5   6     6158.41     6519.93    475.94 o 
  -6   5   6    10103.08    10873.68    606.29 o 
  -5   5   6    22972.13    24458.14    980.33 o 
  -4   5   6     9417.03    10726.01    385.03 o 
  -3   5   6     1299.16     1584.43    116.56 o 
  -2   5   6     5827.53     6498.12    240.01 o 
  -1   5   6    13058.92    12734.05    944.41 o 
   0   5   6    11877.01    11108.56    456.49 o 
   1   5   6    15200.19    14554.44    564.55 o 
   2   5   6     8066.18     7193.59    363.63 o 
   3   5   6     4842.90     4332.74    286.07 o 
   4   5   6     2559.41     2282.78    126.99 o 
   5   5   6       17.18       14.12     61.97 o 
   6   5   6      235.05      270.03     49.50 o 
 -12   6   6      812.52      967.99    143.87 o 
 -11   6   6     1297.28     1568.31    202.00 o 
 -10   6   6      591.09      590.10     73.03 o 
  -9   6   6     2204.94     2069.35    127.17 o 
  -8   6   6     1465.04     1255.72    131.38 o 
  -7   6   6     1757.49     1809.21    246.41 o 
  -6   6   6      537.72      671.00    141.81 o 
  -5   6   6     2978.49     3272.90    297.39 o 
  -4   6   6     2130.35     2370.73    247.57 o 
  -3   6   6     7106.24     8648.28    304.46 o 
  -2   6   6     8389.87     9906.34    314.47 o 
  -1   6   6     2287.68     2219.71    232.92 o 
   0   6   6      487.78      559.76    144.44 o 
   1   6   6        4.01       34.11     29.70 o 
   2   6   6      171.59      198.42     27.65 o 
   3   6   6     4081.64     3924.23    239.50 o 
   4   6   6     3040.89     3064.35    169.73 o 
   5   6   6      360.36      436.64     67.52 o 
   6   6   6     1502.84     1492.23    146.04 o 
 -12   7   6       25.85       41.87     50.27 o 
 -11   7   6       14.05      -22.54     47.93 o 
 -10   7   6      106.59       90.92     36.65 o 
  -9   7   6      305.68      350.62     53.06 o 
  -8   7   6      202.55      175.54     38.29 o 
  -7   7   6       70.55       76.24     67.23 o 
  -6   7   6      530.89      518.64    125.07 o 
  -5   7   6       55.22       77.58     34.36 o 
  -4   7   6     1272.80     1452.49    193.30 o 
  -3   7   6      275.64      286.04     48.71 o 
  -2   7   6      758.15      823.60     80.99 o 
  -1   7   6      488.46      471.76     64.64 o 
   0   7   6      812.02      806.28    114.56 o 
   1   7   6     1075.28     1086.20    142.00 o 
   2   7   6      123.57      125.53     19.67 o 
   3   7   6     1824.70     1727.79    152.00 o 
   4   7   6      984.59      960.79     79.64 o 
   5   7   6      688.15      653.02     63.88 o 
   6   7   6       37.16      -28.31     28.31 o 
 -12   8   6      851.37      973.64    135.60 o 
 -11   8   6     1598.30     1631.37    128.81 o 
 -10   8   6     4816.28     4987.46    255.71 o 
  -9   8   6     6744.26     6364.61    231.22 o 
  -8   8   6     3879.29     3448.07    182.23 o 
  -7   8   6     1083.75      976.73    191.54 o 
  -6   8   6       11.20      -11.06     22.93 o 
  -5   8   6     6741.36     6821.78    462.24 o 
  -4   8   6    10734.62    10581.03    574.03 o 
  -3   8   6    11849.50    13177.50    421.21 o 
  -2   8   6    14482.86    17092.64    453.17 o 
  -1   8   6    12654.16    14519.27    584.60 o 
   0   8   6     2095.37     2320.24    196.46 o 
   1   8   6      263.57      207.50     69.10 o 
   2   8   6     2289.11     2005.30    138.43 o 
   3   8   6     5249.38     4669.20    291.41 o 
   4   8   6     3677.95     3284.31    319.16 o 
   5   8   6     2303.04     2082.61    114.15 o 
   6   8   6      993.35      783.70     96.11 o 
 -12   9   6     4608.14     4778.70    314.53 o 
 -11   9   6     2227.20     2199.21    210.68 o 
 -10   9   6       19.38       -3.48     37.38 o 
  -9   9   6     1020.65      965.78     83.40 o 
  -8   9   6     8983.58     7874.80    293.68 o 
  -7   9   6     5794.80     5259.68    378.65 o 
  -6   9   6    20107.43    20805.68    954.81 o 
  -5   9   6    32922.48    31640.37   1221.41 o 
  -4   9   6    13107.84    14029.22    670.64 o 
  -3   9   6      128.52      159.23     40.24 o 
  -2   9   6      446.25      499.52     71.65 o 
  -1   9   6     6488.48     6995.01    268.13 o 
   0   9   6    15694.86    15708.47    565.47 o 
   1   9   6    19727.50    18129.94    651.68 o 
   2   9   6     3349.85     2838.25    206.18 o 
   3   9   6     1743.72     1618.33    248.21 o 
   4   9   6      722.42      727.70     76.19 o 
   5   9   6       28.93       62.42     60.42 o 
   6   9   6      425.99      276.72     48.04 o 
 -12  10   6     2827.95     3200.93    242.09 o 
 -11  10   6     3319.05     3063.97    249.73 o 
 -10  10   6     5016.59     4871.44    243.93 o 
  -9  10   6     4299.09     3953.07    214.13 o 
  -8  10   6     1046.62      875.46     87.04 o 
  -7  10   6     2224.11     2087.58    139.81 o 
  -6  10   6      791.30      987.88    175.30 o 
  -5  10   6      251.66      332.84     96.90 o 
  -4  10   6    16041.77    16690.12   1147.22 o 
  -3  10   6     6071.96     6552.66    284.05 o 
  -2  10   6     5547.18     5782.54    269.49 o 
  -1  10   6     6135.48     6117.27    289.36 o 
   0  10   6     1628.48     1518.63    154.36 o 
   1  10   6      606.05      728.28     84.03 o 
   2  10   6      161.34      290.25     46.74 o 
   3  10   6     1576.73     1483.68    109.48 o 
   4  10   6     4508.95     4310.55    355.44 o 
   5  10   6     2201.26     2021.28    192.72 o 
   6  10   6     1054.47      831.49     61.71 o 
 -12  11   6       25.37      -20.79     32.79 o 
 -11  11   6      154.35      196.36     66.70 o 
 -10  11   6       18.17      -45.66     61.21 o 
  -9  11   6     1170.06     1114.17    108.02 o 
  -8  11   6     3260.60     2788.02    238.30 o 
  -7  11   6     1232.89     1181.00     98.83 o 
  -6  11   6       82.04       34.51     31.73 o 
  -5  11   6     1091.22      946.33    162.91 o 
  -4  11   6       19.80       56.57     28.73 o 
  -3  11   6     2838.10     3266.64    197.76 o 
  -2  11   6     1607.03     1999.09    152.34 o 
  -1  11   6       76.00      135.87     43.60 o 
   0  11   6      153.62      121.61     43.46 o 
   1  11   6      927.28     1044.94     99.67 o 
   2  11   6      741.36      822.42     77.88 o 
   3  11   6       74.99      114.87     51.81 o 
   4  11   6       62.68      112.98     58.53 o 
   5  11   6       61.22      143.90     54.04 o 
   6  11   6      163.86      121.18     37.41 o 
 -11  12   6     1443.45     1356.18    157.49 o 
 -10  12   6     2131.33     2087.32    220.81 o 
  -9  12   6     4241.02     3859.00    302.89 o 
  -8  12   6     6607.08     5881.73    364.08 o 
  -7  12   6      222.86      217.78     45.52 o 
  -6  12   6      380.07      318.89    106.09 o 
  -5  12   6     4794.74     4423.19    364.01 o 
  -4  12   6      339.89      322.82     48.79 o 
  -3  12   6     2919.24     2902.05    188.53 o 
  -2  12   6     2067.53     2233.81    163.71 o 
  -1  12   6     1569.78     1575.62    140.74 o 
   0  12   6     1088.20     1267.63    214.79 o 
   1  12   6     1117.97     1385.82     97.36 o 
   2  12   6      468.49      521.11     62.43 o 
   3  12   6      451.05      439.67     59.29 o 
   4  12   6     2264.67     2650.60    218.45 o 
   5  12   6      835.35      940.53    119.48 o 
   6  12   6     1162.85      992.53     92.29 o 
 -11  13   6      566.46      618.19    104.16 o 
 -10  13   6       43.46       97.45     58.79 o 
  -9  13   6     5082.90     4712.44    335.44 o 
  -8  13   6     6454.16     5902.60    363.48 o 
  -7  13   6     7518.10     6782.28    264.69 o 
  -6  13   6    14437.32    13353.49    344.35 o 
  -5  13   6    20581.97    18023.13    832.49 o 
  -4  13   6     3356.10     3071.13    200.19 o 
  -3  13   6       67.20      120.33     71.63 o 
  -2  13   6     1278.95     1235.35     98.50 o 
  -1  13   6     7120.18     6570.13    496.76 o 
   0  13   6    10595.71    12037.29    346.55 o 
   1  13   6     1923.18     2332.14    128.82 o 
   2  13   6     5459.80     5872.54    228.99 o 
   3  13   6     3894.90     3969.10    293.38 o 
   4  13   6     1625.15     1833.64    180.81 o 
   5  13   6      244.99      322.42     68.28 o 
 -11  14   6     2965.09     2889.75    219.99 o 
 -10  14   6     5966.54     5547.54    352.32 o 
  -9  14   6     6449.16     6436.74    396.37 o 
  -8  14   6     4816.87     4303.64    304.31 o 
  -7  14   6      272.53      275.54     50.72 o 
  -6  14   6       82.93      172.14     38.17 o 
  -5  14   6     2767.89     2225.74    248.08 o 
  -4  14   6    12997.38    11825.96    440.72 o 
  -3  14   6    19248.15    19046.01    696.15 o 
  -2  14   6    14498.39    13158.60    485.50 o 
  -1  14   6     9026.52     8540.16    599.77 o 
   0  14   6     1135.62     1345.91     79.37 o 
   1  14   6      355.36      350.97     52.63 o 
   2  14   6     1048.48     1122.46     93.44 o 
   3  14   6     4777.91     5145.98    213.28 o 
   4  14   6     8114.92     8919.33    426.90 o 
   5  14   6     1279.33     1119.06    117.17 o 
 -11  15   6      136.70      133.39     32.53 o 
 -10  15   6      211.64      228.41     67.00 o 
  -9  15   6       55.25       53.11     41.37 o 
  -8  15   6     2013.96     1849.81    194.60 o 
  -7  15   6      241.67      245.24     45.82 o 
  -6  15   6      390.60      403.36     56.55 o 
  -5  15   6     2898.69     2753.65    127.07 o 
  -4  15   6      292.11      351.24     56.14 o 
  -3  15   6      969.16      922.18    114.76 o 
  -2  15   6       23.15       26.18     51.13 o 
  -1  15   6     1126.93     1342.60     73.06 o 
   0  15   6     6546.99     7429.97    211.59 o 
   1  15   6     8644.08     9608.25    302.11 o 
   2  15   6     4479.13     4938.54    206.96 o 
   3  15   6      165.26      268.40     52.53 o 
   4  15   6      123.70      286.59     86.37 o 
   5  15   6     1376.76     1357.47    124.91 o 
 -11  16   6      138.60      137.85     46.00 o 
 -10  16   6      430.28      403.61     56.61 o 
  -9  16   6     1092.67     1107.15    103.99 o 
  -8  16   6      370.79      356.75     85.48 o 
  -7  16   6      141.57      131.72     43.84 o 
  -6  16   6      401.07      450.77     56.90 o 
  -5  16   6      843.51      870.33    118.51 o 
  -4  16   6     1198.13     1273.12    312.16 o 
  -3  16   6      691.48      711.10     65.57 o 
  -2  16   6     1082.79     1312.19     88.36 o 
  -1  16   6      399.10      446.13     36.68 o 
   0  16   6      180.41      265.59     38.71 o 
   1  16   6      251.98      241.31     42.62 o 
   2  16   6      130.03      186.25     40.29 o 
   3  16   6       32.19       43.64    104.13 o 
   4  16   6      489.81      431.51     73.66 o 
   5  16   6      663.79      649.57     83.65 o 
 -11  17   6      557.82      548.20     74.85 o 
 -10  17   6       10.82       52.92     24.80 o 
  -9  17   6      210.26      275.49     56.56 o 
  -8  17   6     1051.41      990.75     97.31 o 
  -7  17   6     4265.78     4334.16    287.46 o 
  -6  17   6     7349.39     7731.68    381.78 o 
  -5  17   6     5463.07     4686.89    294.12 o 
  -4  17   6     3607.36     3876.63    181.38 o 
  -3  17   6      203.92      262.13     69.21 o 
  -2  17   6      512.05      615.05     49.32 o 
  -1  17   6     8103.43     8997.05    198.50 o 
   0  17   6     5561.03     6440.97    196.78 o 
   1  17   6     7701.82     8560.00    339.94 o 
   2  17   6     8380.67     9175.35    298.17 o 
   3  17   6     3254.38     3407.22    160.54 o 
   4  17   6      331.57      287.22     63.85 o 
   5  17   6        8.99       12.24     21.63 o 
 -10  18   6     4656.86     4417.71    182.71 o 
  -9  18   6     4361.66     4236.22    201.36 o 
  -8  18   6     3082.35     3076.93    175.19 o 
  -7  18   6     1155.29     1211.77    105.14 o 
  -6  18   6      416.71      410.13     61.01 o 
  -5  18   6     4461.82     3906.86    183.38 o 
  -4  18   6     6865.16     7125.87    246.89 o 
  -3  18   6    11701.48    11966.18   1700.07 o 
  -2  18   6    10849.68    12240.09    391.27 o 
  -1  18   6     4414.33     4890.45    136.34 o 
   0  18   6     3906.77     4357.79    157.66 o 
   1  18   6      421.74      441.34     68.24 o 
   2  18   6      732.98      785.57     80.39 o 
   3  18   6     9952.90    10196.34    568.58 o 
   4  18   6     5292.41     5127.93    244.01 o 
   5  18   6     2040.87     1919.04    129.47 o 
 -10  19   6       25.95       57.21     22.55 o 
  -9  19   6     1309.83     1343.12    103.61 o 
  -8  19   6     6808.90     6819.57    270.63 o 
  -7  19   6     4704.95     4829.37    219.43 o 
  -6  19   6     5863.95     5801.46    472.79 o 
  -5  19   6     2568.58     2544.37    209.44 o 
  -4  19   6      838.57      819.08     62.17 o 
  -3  19   6       59.00       58.85     41.14 o 
  -2  19   6       39.10       41.01     17.53 o 
  -1  19   6     3372.01     3862.17    146.16 o 
   0  19   6     2371.79     2785.90    121.39 o 
   1  19   6     3018.48     3201.80    151.42 o 
   2  19   6     2930.32     3263.67    154.07 o 
   3  19   6      985.67     1131.69     83.37 o 
   4  19   6      264.44      235.47     33.92 o 
 -10  20   6        8.16       -2.17     20.96 o 
  -9  20   6      201.70      218.92     38.67 o 
  -8  20   6       75.91      128.56     37.64 o 
  -7  20   6      193.78      208.07     47.70 o 
  -6  20   6      519.12      548.09    103.07 o 
  -5  20   6       28.91       51.63     45.52 o 
  -4  20   6       41.23       26.29     37.98 o 
  -3  20   6       83.78       60.16     20.85 o 
  -2  20   6      801.48      823.12     59.94 o 
  -1  20   6     2543.81     2732.10    114.60 o 
   0  20   6       17.23       30.99     15.79 o 
   1  20   6        2.87       16.03     19.35 o 
   2  20   6      159.08      134.89     33.16 o 
   3  20   6      154.09      193.79     35.77 o 
   4  20   6      296.89      302.83     37.52 o 
  -9  21   6       85.30       81.27     23.38 o 
  -8  21   6      848.94      895.07     84.79 o 
  -7  21   6     2750.74     3049.78    165.49 o 
  -6  21   6     1010.90     1145.55    152.64 o 
  -5  21   6     4671.36     4516.05    301.14 o 
  -4  21   6      468.43      544.34     67.01 o 
  -3  21   6       13.65       25.52     21.71 o 
  -2  21   6     1035.86     1063.12     67.06 o 
  -1  21   6     2982.14     3180.03    124.49 o 
   0  21   6      693.53      770.19     49.23 o 
   1  21   6     1180.11     1368.24     92.71 o 
   2  21   6     1536.08     1537.93     96.41 o 
   3  21   6     1076.57     1063.85     74.26 o 
   4  21   6       25.52       44.08     22.90 o 
  -9  22   6     3963.94     3840.17    159.23 o 
  -8  22   6     3376.97     3304.00    161.07 o 
  -7  22   6     3815.79     3779.52    285.47 o 
  -6  22   6       11.95        5.08     40.10 o 
  -5  22   6     3885.68     3279.64    253.05 o 
  -4  22   6     4751.31     4185.54    344.87 o 
  -3  22   6     4507.92     4324.73    160.91 o 
  -2  22   6     2776.70     3008.25    117.73 o 
  -1  22   6     8426.28     9288.44    237.33 o 
   0  22   6     2656.14     2814.77    114.39 o 
   1  22   6      396.75      425.79     52.32 o 
   2  22   6      592.36      655.82     60.85 o 
   3  22   6     2713.65     2479.43    110.12 o 
  -9  23   6      888.01     1028.80    115.57 o 
  -8  23   6     2670.37     2768.77    137.24 o 
  -7  23   6     4164.03     4243.76    298.97 o 
  -6  23   6     4519.91     4693.04    317.47 o 
  -5  23   6     2716.82     2564.65    221.43 o 
  -4  23   6     2256.76     2097.05    199.15 o 
  -3  23   6     2435.80     2289.95    130.39 o 
  -2  23   6      687.14      775.58     55.41 o 
  -1  23   6     2361.87     2608.44    108.18 o 
   0  23   6     2654.35     2784.54    124.97 o 
   1  23   6     4424.21     4489.11    242.54 o 
   2  23   6     3946.52     4100.93    218.23 o 
   3  23   6     1545.53     1479.48    107.33 o 
  -8  24   6      870.43      915.85    122.67 o 
  -7  24   6       86.88        2.97     33.73 o 
  -6  24   6      625.54      695.41    114.39 o 
  -5  24   6      643.02      622.46     66.92 o 
  -4  24   6      766.94      786.57     97.65 o 
  -3  24   6      440.52      408.40     55.64 o 
  -2  24   6     1904.06     1857.74     85.75 o 
  -1  24   6      580.34      658.61     50.62 o 
   0  24   6      324.06      320.59     40.28 o 
   1  24   6      114.92      140.81     36.57 o 
   2  24   6      185.98      196.64     42.34 o 
   3  24   6      148.24      136.79     29.52 o 
  -8  25   6       36.29      -45.26     45.26 o 
  -7  25   6      536.01      442.00     81.40 o 
  -6  25   6      291.85      216.29     51.79 o 
  -5  25   6     1451.14     1321.37     79.12 o 
  -4  25   6     1502.68     1585.32    155.80 o 
  -3  25   6     1218.98     1119.21     83.28 o 
  -2  25   6      818.14      770.90     70.05 o 
  -1  25   6      528.96      569.52     45.45 o 
   0  25   6      614.20      635.61     53.92 o 
   1  25   6      178.07      171.92     42.49 o 
   2  25   6       53.79       68.59     24.49 o 
  -7  26   6      512.85      529.36     53.59 o 
  -6  26   6        8.49       -1.41     21.87 o 
  -5  26   6     1462.86     1287.09     87.33 o 
  -4  26   6     4825.58     4833.84    275.13 o 
  -3  26   6     3146.01     3221.50    217.63 o 
  -2  26   6     1592.83     1680.96     98.66 o 
  -1  26   6     3240.38     3099.94    106.51 o 
   0  26   6      593.07      638.26     49.40 o 
   1  26   6       20.47       21.30     19.40 o 
   2  26   6     1150.29     1156.12     86.38 o 
  -7  27   6     3385.48     3566.63    191.01 o 
  -6  27   6     4460.37     4619.09    164.74 o 
  -5  27   6     2206.87     2110.75    125.16 o 
  -4  27   6      736.81      851.60    101.10 o 
  -3  27   6      225.18      256.35     57.19 o 
  -2  27   6      236.84      202.39     35.74 o 
  -1  27   6     1269.75     1174.33     66.44 o 
   0  27   6     3440.99     3277.07    117.31 o 
   1  27   6     3803.89     3641.52    172.05 o 
  -6  28   6       47.25       34.30     21.12 o 
  -5  28   6      241.24      232.85     46.15 o 
  -4  28   6      732.97      741.61     85.82 o 
  -3  28   6     1332.62     1317.95    117.43 o 
  -2  28   6     1589.51     1453.15    122.91 o 
  -1  28   6     1030.86      979.46     75.70 o 
   0  28   6      503.95      513.43     54.96 o 
  -5  29   6      183.72      178.30     38.24 o 
  -4  29   6       12.14        6.94     16.83 o 
  -3  29   6        0.82      -15.34     18.17 o 
 -12   1   7     1011.47     1017.49    102.29 o 
 -11   1   7       58.77      115.26     52.73 o 
 -10   1   7      184.03      181.09     62.15 o 
  -9   1   7      658.17      659.87     68.02 o 
  -8   1   7     2230.60     2507.90    275.97 o 
  -7   1   7     4820.08     4776.34    249.87 o 
  -6   1   7     4499.50     4635.20    244.44 o 
  -5   1   7    15641.09    18796.59    591.88 o 
  -4   1   7     6012.56     7663.52    380.95 o 
  -3   1   7        6.12       33.60     38.28 o 
  -2   1   7    10116.82    10039.24    485.24 o 
  -1   1   7      948.70      718.24    118.31 o 
   0   1   7     6090.92     6137.98    356.65 o 
   1   1   7     6526.20     6561.51    393.39 o 
   2   1   7     1566.28     1662.19    125.33 o 
   3   1   7     1887.89     1816.28    142.19 o 
   4   1   7       31.73        6.20     28.68 o 
   5   1   7      824.90      948.65     99.92 o 
   6   1   7     1019.28      986.14     83.64 o 
 -12   2   7     3373.06     3647.99    197.77 o 
 -11   2   7    10638.65    12198.82    480.25 o 
 -10   2   7     9046.01     9409.79    435.23 o 
  -9   2   7     7610.51     7068.15    295.78 o 
  -8   2   7     4630.88     4387.33    231.24 o 
  -7   2   7     4154.13     4459.04    335.01 o 
  -6   2   7      140.29      249.92     55.24 o 
  -5   2   7     5804.44     6678.09    312.17 o 
  -4   2   7    33364.82    39804.05   1069.11 o 
  -3   2   7    44647.60    53563.49   1399.36 o 
  -2   2   7    12085.44    11652.92    524.58 o 
  -1   2   7    10080.15     9042.43    466.08 o 
   0   2   7      945.10     1024.62    229.16 o 
   1   2   7      744.52      656.45    120.59 o 
   2   2   7     8027.39     7594.41    330.07 o 
   3   2   7     4455.07     4043.07    217.56 o 
   4   2   7     6965.06     7275.20    433.13 o 
   5   2   7     4756.11     4860.35    365.02 o 
   6   2   7     2534.58     2583.86    162.95 o 
 -12   3   7     2611.93     2784.09    144.43 o 
 -11   3   7      408.09      410.90     64.03 o 
 -10   3   7      216.31      191.10     41.99 o 
  -9   3   7     3362.28     3315.41    188.45 o 
  -8   3   7     3439.07     3468.45    204.27 o 
  -7   3   7    19990.54    21207.93    946.23 o 
  -6   3   7    37310.78    37774.92   2125.12 o 
  -5   3   7    12147.84    13949.16    479.16 o 
  -4   3   7     2842.20     3351.41    238.31 o 
  -3   3   7       28.76       49.47     37.93 o 
  -2   3   7    13375.36    14776.51    592.17 o 
  -1   3   7     2636.09     2469.28    218.03 o 
   0   3   7    16557.50    16227.96    627.38 o 
   1   3   7     9797.76     9664.38    490.01 o 
   2   3   7     5013.39     4933.01    243.54 o 
   3   3   7     3479.25     3343.20    199.09 o 
   4   3   7      838.78      913.26    104.22 o 
   5   3   7      117.43      147.41     64.40 o 
   6   3   7     2692.98     2423.56    142.03 o 
 -12   4   7      534.91      637.92     67.28 o 
 -11   4   7     1020.46     1228.41    102.42 o 
 -10   4   7      207.73      143.77     37.63 o 
  -9   4   7      312.18      266.09     54.10 o 
  -8   4   7      865.15      801.55     73.09 o 
  -7   4   7     1370.57     1646.98    230.50 o 
  -6   4   7     3330.10     3770.80    343.24 o 
  -5   4   7     1923.26     2167.40    249.78 o 
  -4   4   7     2514.05     3020.90    222.43 o 
  -3   4   7     1741.48     2021.77    197.35 o 
  -2   4   7     7080.81     7586.67    404.25 o 
  -1   4   7      509.68      503.63    101.11 o 
   0   4   7     1312.20     1308.51    161.73 o 
   1   4   7       82.66       97.96     46.63 o 
   2   4   7     1293.17     1258.02    107.92 o 
   3   4   7      101.87      137.72     43.02 o 
   4   4   7      353.23      457.16     90.61 o 
   5   4   7     1407.83     1365.30    116.52 o 
   6   4   7      672.52      625.73     62.16 o 
 -12   5   7      701.23      734.97     91.42 o 
 -11   5   7     1222.45     1383.19    122.96 o 
 -10   5   7      324.20      348.75     53.82 o 
  -9   5   7       75.72      110.65     66.71 o 
  -8   5   7     1628.35     1445.39    126.70 o 
  -7   5   7     6511.62     6748.88    492.88 o 
  -6   5   7     1215.05     1399.04    208.68 o 
  -5   5   7      559.57      684.44    137.88 o 
  -4   5   7      162.39      231.45     84.05 o 
  -3   5   7        0.14       51.76     41.60 o 
  -2   5   7      563.45      592.20    103.55 o 
  -1   5   7     3413.19     3628.86    294.52 o 
   0   5   7     1316.71     1140.43    214.97 o 
   1   5   7     1940.90     1772.03    140.37 o 
   2   5   7      374.24      352.20     44.42 o 
   3   5   7      907.50      883.20     96.52 o 
   4   5   7        1.38       47.21     35.01 o 
   5   5   7     1295.49     1252.96    105.63 o 
   6   5   7      195.31      175.99     32.00 o 
 -12   6   7     2230.88     2460.27    165.97 o 
 -11   6   7     5710.54     6300.75    565.29 o 
 -10   6   7     4576.33     4646.17    200.62 o 
  -9   6   7     6340.44     5647.56    289.44 o 
  -8   6   7     1405.17     1291.92    103.05 o 
  -7   6   7     1152.36     1417.71    222.93 o 
  -6   6   7     2733.25     3045.76    321.02 o 
  -5   6   7     7537.84     7941.78    510.52 o 
  -4   6   7     9480.16    11390.68    622.54 o 
  -3   6   7    10898.83    13335.58    422.86 o 
  -2   6   7     8448.01     9180.39    442.77 o 
  -1   6   7    14328.52    14800.26    938.62 o 
   0   6   7     1273.83     1144.47    151.27 o 
   1   6   7     2309.23     2219.08     95.11 o 
   2   6   7     3266.56     2796.16    153.69 o 
   3   6   7     2432.30     2280.05    162.48 o 
   4   6   7     6505.05     6662.20   1037.77 o 
   5   6   7     3308.82     2996.41    256.25 o 
   6   6   7     1508.45     1239.81    108.26 o 
 -12   7   7     2700.05     2848.04    173.82 o 
 -11   7   7      180.48      204.82     53.09 o 
 -10   7   7      246.49      210.25     44.14 o 
  -9   7   7     2733.17     2440.14    170.99 o 
  -8   7   7     4420.04     3619.37    180.34 o 
  -7   7   7     7298.28     7776.02    556.41 o 
  -6   7   7    15599.53    17268.00    859.26 o 
  -5   7   7    10243.12    10316.61    590.54 o 
  -4   7   7     6240.69     8056.77    504.57 o 
  -3   7   7      329.39      551.40     75.37 o 
  -2   7   7     3651.91     4029.95    333.70 o 
  -1   7   7     7715.28     7815.77    401.31 o 
   0   7   7    14939.40    14106.60    579.76 o 
   1   7   7     5946.83     5483.18    274.46 o 
   2   7   7     4795.66     4695.99    326.15 o 
   3   7   7     6927.17     7383.01    462.70 o 
   4   7   7      312.30      391.33     51.16 o 
   5   7   7      401.39      282.91     45.64 o 
 -12   8   7     1344.16     1492.01    179.16 o 
 -11   8   7     1675.14     1763.02    141.96 o 
 -10   8   7     2713.98     2630.49    144.28 o 
  -9   8   7     3748.54     3357.20    235.81 o 
  -8   8   7      362.94      268.34     45.59 o 
  -7   8   7      707.17      802.14     71.64 o 
  -6   8   7       44.66      160.81     83.95 o 
  -5   8   7      604.03      485.15    112.16 o 
  -4   8   7     5993.39     6994.46    465.26 o 
  -3   8   7     7938.12     9262.02    350.87 o 
  -2   8   7     6554.49     7783.81    298.56 o 
  -1   8   7     1286.85     1408.57    160.64 o 
   0   8   7       53.16       19.32     28.04 o 
   1   8   7       25.29       21.42     14.20 o 
   2   8   7     2452.72     2245.59    213.57 o 
   3   8   7     1084.83     1204.73     99.65 o 
   4   8   7     2643.47     2550.20    169.05 o 
   5   8   7     2385.23     1904.98    212.61 o 
 -12   9   7        0.34       48.19     26.62 o 
 -11   9   7        8.44       32.24     28.68 o 
 -10   9   7        0.50       20.56     28.63 o 
  -9   9   7     4529.63     4208.15    325.15 o 
  -8   9   7        4.38       10.10     37.35 o 
  -7   9   7      142.32      147.73     30.15 o 
  -6   9   7      120.85      160.24     72.02 o 
  -5   9   7      992.24     1176.50    175.26 o 
  -4   9   7     1147.88     1480.04    201.29 o 
  -3   9   7     1970.14     2466.93    167.12 o 
  -2   9   7        9.84       32.72     32.19 o 
  -1   9   7      612.31      605.68    145.27 o 
   0   9   7      318.72      258.30     69.87 o 
   1   9   7      130.38      135.45     26.17 o 
   2   9   7      131.55       97.37     20.44 o 
   3   9   7      141.34      133.80     45.42 o 
   4   9   7       54.42       65.55     73.57 o 
   5   9   7     1540.04     1207.85     79.27 o 
 -12  10   7      851.34      926.48     91.01 o 
 -11  10   7     3821.61     3736.33    197.21 o 
 -10  10   7     3061.75     2806.75    181.24 o 
  -9  10   7     5327.50     4937.19    227.13 o 
  -8  10   7     6423.08     5642.01    342.37 o 
  -7  10   7      330.07      288.15     56.04 o 
  -6  10   7      137.27      113.43     66.05 o 
  -5  10   7      880.87      828.21    108.27 o 
  -4  10   7     1002.91     1020.99    161.91 o 
  -3  10   7     7076.63     8108.81    332.17 o 
  -2  10   7    11585.18    12781.19    455.76 o 
  -1  10   7     4058.54     4552.14    362.80 o 
   0  10   7     3042.84     3282.48    128.36 o 
   1  10   7      121.02      151.58     34.19 o 
   2  10   7     1641.95     1316.63     93.39 o 
   3  10   7     2260.22     2053.58    335.45 o 
   4  10   7     2072.72     1856.61    227.73 o 
   5  10   7     1230.97      891.43     63.83 o 
 -12  11   7     3871.65     3806.84    332.92 o 
 -11  11   7      286.80      353.37     91.53 o 
 -10  11   7      453.27      421.54     65.02 o 
  -9  11   7     9608.10     8729.04    469.99 o 
  -8  11   7     6867.76     5805.84    346.91 o 
  -7  11   7     7713.15     7150.15    284.30 o 
  -6  11   7     9875.25     9373.54    598.98 o 
  -5  11   7     8149.21     8367.47    528.79 o 
  -4  11   7     1608.98     1693.25    207.87 o 
  -3  11   7      309.50      292.65     59.29 o 
  -2  11   7     4022.96     4414.73    245.89 o 
  -1  11   7     5076.45     5433.28    290.30 o 
   0  11   7    11340.16    12233.79    347.17 o 
   1  11   7     5461.19     5634.25    216.09 o 
   2  11   7     4074.54     4161.81    184.85 o 
   3  11   7     1472.68     1779.88    170.88 o 
   4  11   7       78.31       61.49     44.00 o 
   5  11   7     1308.35     1129.21    103.57 o 
 -12  12   7     4130.35     4076.92    204.97 o 
 -11  12   7     2750.78     2602.21    224.72 o 
 -10  12   7     3826.45     3759.71    288.86 o 
  -9  12   7    13539.15    12428.37    584.22 o 
  -8  12   7     4830.84     4298.86    294.71 o 
  -7  12   7      839.17      793.74     80.88 o 
  -6  12   7      944.15      843.33     71.17 o 
  -5  12   7     4695.37     4484.43    368.22 o 
  -4  12   7     5240.06     5036.17    365.17 o 
  -3  12   7     3924.12     4260.18    238.22 o 
  -2  12   7     6426.04     6717.05    315.06 o 
  -1  12   7     4922.50     5446.50    163.94 o 
   0  12   7     1373.86     1597.22    101.75 o 
   1  12   7      177.71      236.33     45.99 o 
   2  12   7     2341.85     2466.92    239.50 o 
   3  12   7     4192.83     4705.69    285.49 o 
   4  12   7     2251.42     2248.26    174.78 o 
   5  12   7     1298.88     1053.51     98.98 o 
 -11  13   7       29.50       67.99     51.44 o 
 -10  13   7        0.99       10.10     42.65 o 
  -9  13   7       39.42       88.16     51.80 o 
  -8  13   7      852.71      834.62    124.65 o 
  -7  13   7      610.89      609.34     72.23 o 
  -6  13   7     2054.40     1954.38    110.01 o 
  -5  13   7     2040.55     2162.48    153.68 o 
  -4  13   7      412.87      479.61    103.12 o 
  -3  13   7      328.96      373.74     66.74 o 
  -2  13   7       34.26       41.28     21.07 o 
  -1  13   7     3151.43     3616.21    125.07 o 
   0  13   7     5112.68     5647.14    211.08 o 
   1  13   7      175.36      184.39     41.22 o 
   2  13   7       73.27      165.71     45.05 o 
   3  13   7      123.75      226.36     69.99 o 
   4  13   7       26.36       45.38     35.13 o 
   5  13   7      939.66      748.62     80.48 o 
 -11  14   7     1529.63     1485.43    156.03 o 
 -10  14   7     1847.16     1700.82    122.81 o 
  -9  14   7      439.39      400.32     88.46 o 
  -8  14   7     1489.49     1340.37    157.45 o 
  -7  14   7      268.67      262.22     47.97 o 
  -6  14   7     1199.01     1117.71     92.22 o 
  -5  14   7     3091.37     3233.60    137.87 o 
  -4  14   7     1992.58     2224.13    117.07 o 
  -3  14   7     1460.55     1353.19    134.17 o 
  -2  14   7     1286.94     1531.82     76.90 o 
  -1  14   7     1389.49     1632.83     86.13 o 
   0  14   7      151.81      158.16     37.94 o 
   1  14   7      111.05      181.04     40.01 o 
   2  14   7     1370.19     1292.92     96.21 o 
   3  14   7     1180.93      996.51     82.36 o 
   4  14   7     1410.90     1289.21    124.56 o 
   5  14   7      259.46      235.35     42.59 o 
 -11  15   7      382.81      353.18     75.29 o 
 -10  15   7      121.48      113.59     38.28 o 
  -9  15   7     1433.97     1401.88    165.19 o 
  -8  15   7     6733.46     6624.19    371.36 o 
  -7  15   7     8405.76     7761.90    299.04 o 
  -6  15   7     8449.20     7809.04    277.69 o 
  -5  15   7     7724.81     7137.74    386.08 o 
  -4  15   7     2780.33     3300.56    211.62 o 
  -3  15   7       50.81       54.78     12.23 o 
  -2  15   7     2207.92     2304.65     86.05 o 
  -1  15   7     4027.79     4506.68    155.00 o 
   0  15   7    15670.80    17568.81    651.34 o 
   1  15   7    17012.62    18244.49    475.74 o 
   2  15   7     4324.76     4368.76    187.85 o 
   3  15   7      402.51      434.18     54.33 o 
   4  15   7       24.15       84.75     36.88 o 
 -11  16   7     2868.82     2841.56    200.03 o 
 -10  16   7     4686.16     4488.06    200.96 o 
  -9  16   7     3125.53     3161.31    172.54 o 
  -8  16   7     1300.69     1235.21    149.81 o 
  -7  16   7       64.79       57.07     34.68 o 
  -6  16   7      699.44      568.78     66.11 o 
  -5  16   7     8570.49     8339.87    425.71 o 
  -4  16   7    13690.75    15040.80    562.64 o 
  -3  16   7    17418.83    19706.56    642.77 o 
  -2  16   7    12890.48    14185.03    315.46 o 
  -1  16   7     5338.33     5987.11    186.06 o 
   0  16   7      897.35     1001.43     82.07 o 
   1  16   7       38.03       72.63     31.74 o 
   2  16   7     4208.94     4582.04    190.20 o 
   3  16   7     3582.23     3632.89    246.46 o 
   4  16   7     4530.00     4168.78    226.44 o 
 -11  17   7      100.76      121.54     40.23 o 
 -10  17   7       48.71      105.80     35.50 o 
  -9  17   7     2201.12     2147.97    142.90 o 
  -8  17   7     2193.90     2209.10    142.67 o 
  -7  17   7     2113.91     1822.09    218.35 o 
  -6  17   7     4818.74     4819.77    286.99 o 
  -5  17   7     2571.21     2787.21    222.31 o 
  -4  17   7      425.33      453.76     51.06 o 
  -3  17   7       14.85       10.64     18.62 o 
  -2  17   7      961.96     1158.75     70.17 o 
  -1  17   7     3562.65     3999.71    147.49 o 
   0  17   7     8031.89     8594.44    433.47 o 
   1  17   7     1335.23     1553.06    105.03 o 
   2  17   7      651.11      766.61     71.28 o 
   3  17   7      218.93      245.85     41.16 o 
   4  17   7      126.81      125.99     40.49 o 
 -11  18   7        7.72       32.49     23.36 o 
 -10  18   7        9.87       25.10     19.98 o 
  -9  18   7      659.98      755.02     81.78 o 
  -8  18   7      195.60      189.94     54.18 o 
  -7  18   7       48.97       63.72     32.76 o 
  -6  18   7       13.90       24.38     26.34 o 
  -5  18   7      172.36      200.05     43.33 o 
  -4  18   7       34.43       15.32     36.42 o 
  -3  18   7      250.16      247.62     33.12 o 
  -2  18   7       99.41      111.64     23.37 o 
  -1  18   7        4.59       42.54     20.83 o 
   0  18   7       57.15       60.50     28.44 o 
   1  18   7       58.41       99.95     33.75 o 
   2  18   7        1.91       15.34     18.25 o 
   3  18   7      467.56      458.34     51.25 o 
   4  18   7       30.54       50.69     30.53 o 
 -10  19   7       70.72       73.48     26.48 o 
  -9  19   7      914.50      980.73     89.05 o 
  -8  19   7     3730.09     3824.87    188.57 o 
  -7  19   7     3934.29     3997.12    191.44 o 
  -6  19   7     3467.84     3082.19    165.31 o 
  -5  19   7     3029.19     2857.47    269.61 o 
  -4  19   7     1919.61     2042.49     99.84 o 
  -3  19   7      609.35      693.54     54.99 o 
  -2  19   7      165.52      177.92     27.28 o 
  -1  19   7     6308.94     6869.56    261.77 o 
   0  19   7     3040.27     3258.90    150.91 o 
   1  19   7     2658.39     2966.43    142.90 o 
   2  19   7     1149.94     1208.25     87.09 o 
   3  19   7      105.28      169.27     31.51 o 
   4  19   7        4.00       40.35     21.65 o 
 -10  20   7     5139.65     4861.54    180.56 o 
  -9  20   7     6764.42     6525.28    241.68 o 
  -8  20   7     3723.04     3977.84    188.34 o 
  -7  20   7      155.27      164.20     35.68 o 
  -6  20   7      666.40      688.54    108.93 o 
  -5  20   7     4548.45     4323.65    229.77 o 
  -4  20   7     8835.79     8565.10    438.29 o 
  -3  20   7    10059.72    10033.81    328.36 o 
  -2  20   7     7146.68     7653.13    210.02 o 
  -1  20   7     1713.78     1894.79     92.75 o 
   0  20   7      996.50     1068.25     82.22 o 
   1  20   7     1014.33      978.41     78.23 o 
   2  20   7     2915.06     2889.73    132.49 o 
   3  20   7     4069.60     3748.65    140.07 o 
  -9  21   7      968.05     1019.74     81.41 o 
  -8  21   7     2348.22     2436.99    139.63 o 
  -7  21   7     4799.78     5151.00    337.40 o 
  -6  21   7     6086.88     5786.29    350.08 o 
  -5  21   7     2208.53     1888.90    182.22 o 
  -4  21   7     2676.38     2358.16    114.72 o 
  -3  21   7      275.24      293.62     35.99 o 
  -2  21   7      137.43      153.75     26.20 o 
  -1  21   7     2167.84     2354.64    112.55 o 
   0  21   7     6456.56     6531.56    316.69 o 
   1  21   7     3844.61     3917.96    207.69 o 
   2  21   7     1174.60     1291.32     81.93 o 
   3  21   7      230.91      239.74     42.82 o 
  -9  22   7      114.92      118.29     27.35 o 
  -8  22   7       26.02       26.11     20.09 o 
  -7  22   7       21.40        4.69     30.64 o 
  -6  22   7      208.14      240.12     69.25 o 
  -5  22   7       92.41       89.68     41.24 o 
  -4  22   7      365.65      358.16     43.55 o 
  -3  22   7      370.34      380.93     77.44 o 
  -2  22   7      368.74      363.11     39.70 o 
  -1  22   7      563.12      504.33     45.91 o 
   0  22   7      358.22      405.21     69.21 o 
   1  22   7        1.35       63.77     36.22 o 
   2  22   7      354.77      338.88     55.79 o 
  -9  23   7       93.08       71.16     32.43 o 
  -8  23   7      957.91     1080.74    138.04 o 
  -7  23   7      973.91      955.75    132.61 o 
  -6  23   7      187.80      113.59     41.43 o 
  -5  23   7      656.76      652.27    118.62 o 
  -4  23   7      230.14      215.19     44.00 o 
  -3  23   7      411.61      358.62     40.55 o 
  -2  23   7      309.49      291.66     44.21 o 
  -1  23   7     3353.22     3394.07    121.55 o 
   0  23   7      641.66      834.23     92.26 o 
   1  23   7      385.65      397.93     63.59 o 
   2  23   7      659.72      683.23     73.65 o 
  -8  24   7     1100.64     1184.84    138.40 o 
  -7  24   7      239.08      214.44     59.53 o 
  -6  24   7      125.82       91.53     38.34 o 
  -5  24   7     2180.38     2204.69    176.50 o 
  -4  24   7     1604.25     1606.34    113.64 o 
  -3  24   7     2695.83     2814.10    225.84 o 
  -2  24   7     2712.95     2853.77    106.64 o 
  -1  24   7     4107.18     4237.67    151.84 o 
   0  24   7      531.38      521.77     69.01 o 
   1  24   7       71.57       96.29     31.55 o 
   2  24   7     1600.48     1589.93    107.21 o 
  -8  25   7     2261.06     2583.63    166.46 o 
  -7  25   7     3639.89     3708.66    154.22 o 
  -6  25   7     1423.20     1563.09     83.46 o 
  -5  25   7     2314.75     2384.91    137.81 o 
  -4  25   7     1751.93     1658.51    160.95 o 
  -3  25   7       20.02       47.24     35.96 o 
  -2  25   7     2578.59     2464.63     94.72 o 
  -1  25   7     3390.43     3535.62    130.87 o 
   0  25   7     4125.98     4070.46    203.27 o 
   1  25   7     4036.34     4175.17    198.36 o 
  -7  26   7       84.34       56.47     38.05 o 
  -6  26   7      149.80      169.18     30.34 o 
  -5  26   7      949.61      915.35    111.46 o 
  -4  26   7     1601.56     1625.78    149.35 o 
  -3  26   7     1855.95     1765.31    158.04 o 
  -2  26   7      840.08      826.87     62.18 o 
  -1  26   7      719.43      763.51     75.34 o 
   0  26   7      122.88      137.01     32.21 o 
   1  26   7       13.51        9.75     12.09 o 
  -7  27   7       62.38       81.17     28.88 o 
  -6  27   7       26.05       15.38     20.46 o 
  -5  27   7      456.75      479.09     74.70 o 
  -4  27   7      247.07      275.49     59.31 o 
  -3  27   7       39.68       12.20     28.46 o 
  -1  27   7      353.81      337.66     44.43 o 
   0  27   7       25.68       20.62     11.42 o 
  -6  28   7      107.77      126.71     33.37 o 
  -5  28   7     1540.56     1551.31    122.78 o 
  -4  28   7     2855.02     2793.12    172.60 o 
  -3  28   7     1452.53     1462.57    122.44 o 
  -4  29   7     1293.44     1215.98     98.40 o 
 -13   0   8     1494.19     1531.67    156.39 o 
 -12   0   8     4681.77     5512.66    508.22 o 
 -11   0   8    10680.67    12086.32    668.80 o 
 -10   0   8    10191.59    10419.14    582.15 o 
  -9   0   8     9239.85     9023.71    457.18 o 
  -8   0   8     5134.59     5119.89    251.47 o 
  -7   0   8     4002.94     4724.37    378.72 o 
  -6   0   8    24722.44    27203.36   1084.24 o 
  -5   0   8     7727.95     9217.24    594.16 o 
  -4   0   8    18167.59    21860.42   1061.81 o 
  -3   0   8    15096.55    16775.77    954.21 o 
  -2   0   8     4583.68     4243.49    445.04 o 
  -1   0   8    23822.05    21550.35   1124.14 o 
   0   0   8     2458.99     2221.30    164.97 o 
   1   0   8     1117.96     1015.74    132.92 o 
   2   0   8     4381.88     4436.80    311.94 o 
   3   0   8     4637.54     4220.57    310.92 o 
   4   0   8     4499.23     4476.45    309.76 o 
   5   0   8     2077.61     1962.75    172.19 o 
 -13   1   8     2444.11     2793.99    215.13 o 
 -12   1   8     2877.68     3172.00    139.97 o 
 -11   1   8      286.39      284.09     78.00 o 
 -10   1   8     1491.62     1466.42    142.82 o 
  -9   1   8     2707.08     2719.82    230.67 o 
  -8   1   8    15042.00    15261.75    391.13 o 
  -7   1   8    16106.02    16088.96    548.43 o 
  -6   1   8      877.27      966.95    113.29 o 
  -5   1   8     2812.86     3438.38    244.30 o 
  -4   1   8      717.31     1016.65    148.49 o 
  -3   1   8     2238.56     2989.66    259.19 o 
  -2   1   8    28777.31    27684.26    928.11 o 
  -1   1   8     6784.72     5979.21    385.47 o 
   0   1   8     8225.05     7794.88    235.72 o 
   1   1   8     4052.44     3798.39    190.72 o 
   2   1   8     5067.02     4922.93    235.06 o 
   3   1   8      926.97      908.79     98.36 o 
   4   1   8      149.64      145.21     39.02 o 
   5   1   8      654.14      624.82     67.16 o 
 -13   2   8      119.11      112.08     42.86 o 
 -12   2   8       24.76       46.61     27.59 o 
 -11   2   8       81.52       94.16     81.64 o 
 -10   2   8      307.28      288.38     45.73 o 
  -9   2   8      209.92      330.23     58.92 o 
  -8   2   8       13.45       35.43     19.46 o 
  -7   2   8     1326.58     1677.64    167.62 o 
  -6   2   8     1155.60     1072.82    117.37 o 
  -5   2   8       44.37      122.38     49.98 o 
  -4   2   8      192.67      245.28     70.66 o 
  -3   2   8     1592.42     2123.57    215.15 o 
  -2   2   8     5797.18     5768.22    370.93 o 
  -1   2   8     2985.03     2828.74    258.62 o 
   0   2   8      304.00      290.93     41.78 o 
   1   2   8       36.31       79.84     41.81 o 
   2   2   8       53.67       40.68     27.04 o 
   3   2   8      146.65      110.58     30.14 o 
   4   2   8      205.90      145.58     35.67 o 
   5   2   8      122.68      124.66     30.51 o 
 -13   3   8      854.61      879.23    118.68 o 
 -12   3   8     1053.11     1126.05    113.53 o 
 -11   3   8      583.34      672.09    102.84 o 
 -10   3   8       37.39       52.43     27.64 o 
  -9   3   8     1662.31     1590.06    172.10 o 
  -8   3   8     7122.72     7630.29    327.75 o 
  -7   3   8     8254.91     9187.98    594.44 o 
  -6   3   8     1722.39     1858.52    238.53 o 
  -5   3   8      852.49     1104.03    131.97 o 
  -4   3   8       31.68      111.34     37.76 o 
  -3   3   8      472.05      669.21    122.04 o 
  -2   3   8     1382.23     1647.68    193.58 o 
  -1   3   8     8587.08     7889.20    444.26 o 
   0   3   8     1604.08     1386.15     90.82 o 
   1   3   8     2067.58     2050.69    136.45 o 
   2   3   8      351.00      354.01     60.77 o 
   3   3   8      174.33      119.33     32.24 o 
   4   3   8       52.07       33.39     61.44 o 
   5   3   8      473.45      453.01     56.33 o 
 -13   4   8     1521.80     1757.18    169.71 o 
 -12   4   8     5109.10     6260.36    433.13 o 
 -11   4   8     6764.37     6995.20    253.03 o 
 -10   4   8     9575.38     9453.47    527.71 o 
  -9   4   8     3259.13     2908.10    172.97 o 
  -8   4   8      964.42      875.71    102.33 o 
  -7   4   8       76.69       90.28     66.16 o 
  -6   4   8     5048.47     5422.86    423.32 o 
  -5   4   8    11188.58    13619.43    743.60 o 
  -4   4   8     9110.81    11177.83    788.33 o 
  -3   4   8    25613.39    29323.82    948.85 o 
  -2   4   8     1175.78     1207.27    164.94 o 
  -1   4   8     6596.48     6495.86    399.04 o 
   0   4   8      352.51      345.96     44.75 o 
   1   4   8      882.28      836.11     82.69 o 
   2   4   8     6776.04     6101.21    780.90 o 
   3   4   8     8857.50     8508.87    956.91 o 
   4   4   8     3716.05     3406.45    285.61 o 
   5   4   8     1244.42      952.01    103.83 o 
 -13   5   8     3471.46     4118.48    269.08 o 
 -12   5   8     2452.92     2987.63    284.55 o 
 -11   5   8       74.92       61.66     39.34 o 
 -10   5   8     1672.11     1525.50    110.22 o 
  -9   5   8     4725.59     4387.25    376.20 o 
  -8   5   8     8566.59     8035.12    290.24 o 
  -7   5   8    16242.37    18230.46    915.37 o 
  -6   5   8     7923.45     8264.43    540.92 o 
  -5   5   8     3105.73     3781.59    357.96 o 
  -4   5   8     4388.16     5766.54    339.45 o 
  -3   5   8      123.91      284.51     94.08 o 
  -2   5   8     4256.24     4285.25    312.20 o 
  -1   5   8     8271.39     7530.30    432.29 o 
   0   5   8     8413.47     7208.83    262.94 o 
   1   5   8    10807.34    10001.54   1201.71 o 
   2   5   8     7712.35     7205.47    824.74 o 
   3   5   8     2322.00     2169.99    148.94 o 
   4   5   8      835.49      824.71     83.85 o 
   5   5   8      384.67      308.38     33.53 o 
 -13   6   8      357.37      476.58     87.48 o 
 -12   6   8     1408.30     1559.72    197.59 o 
 -11   6   8     1166.42     1288.27     99.46 o 
 -10   6   8     3084.85     3099.08    183.93 o 
  -9   6   8     2760.29     2494.21    216.21 o 
  -8   6   8      594.75      492.95     51.73 o 
  -7   6   8      694.15      558.50    148.88 o 
  -6   6   8      234.85      249.09     93.86 o 
  -5   6   8     2516.72     3124.60    322.85 o 
  -4   6   8      667.44      813.09    157.94 o 
  -3   6   8     3023.61     3654.10    279.59 o 
  -2   6   8     1843.89     2131.30    213.44 o 
  -1   6   8     1817.67     2036.77    215.69 o 
   0   6   8      170.63      162.66     22.52 o 
   1   6   8       93.76       86.92     19.09 o 
   2   6   8     1230.15     1234.43    180.00 o 
   3   6   8      971.14      951.30     94.03 o 
   4   6   8     3316.15     2889.92    326.62 o 
   5   6   8      916.20      790.93     51.76 o 
 -12   7   8      611.53      551.06     70.70 o 
 -11   7   8       55.99       89.61     38.82 o 
 -10   7   8       13.24        1.03     28.88 o 
  -9   7   8       27.36       -2.02     21.29 o 
  -8   7   8      964.35      778.70     65.01 o 
  -7   7   8      466.77      585.75     61.82 o 
  -6   7   8       74.42       64.36     29.00 o 
  -5   7   8      292.97      293.22     95.10 o 
  -4   7   8      459.41      569.72    130.73 o 
  -3   7   8       37.98       70.08     60.93 o 
  -2   7   8       60.56        7.56     34.61 o 
  -1   7   8      527.35      456.60     95.29 o 
   0   7   8     4538.51     4107.98    122.10 o 
   1   7   8     2398.70     2011.15    104.72 o 
   2   7   8      486.81      416.17     47.39 o 
   3   7   8      258.92      210.93     46.85 o 
   4   7   8       68.00       74.63     27.99 o 
   5   7   8      253.57      217.03     31.80 o 
 -12   8   8     2368.24     2390.84    199.61 o 
 -11   8   8     4328.45     4252.40    229.72 o 
 -10   8   8     3962.09     3753.37    199.05 o 
  -9   8   8     4395.15     3922.49    263.44 o 
  -8   8   8      135.12      124.89     34.34 o 
  -7   8   8      114.29      154.90     33.11 o 
  -6   8   8     1055.66      923.91    183.95 o 
  -5   8   8     4589.44     5516.00    426.32 o 
  -4   8   8    16465.03    19390.39    878.75 o 
  -3   8   8     8465.98    10394.28    590.34 o 
  -2   8   8     4245.50     4625.93    395.08 o 
  -1   8   8     1590.52     1523.94    111.95 o 
   0   8   8      143.47      128.64     25.62 o 
   1   8   8     1541.77     1290.73    114.38 o 
   2   8   8     3905.88     3760.33    271.53 o 
   3   8   8     6640.54     5719.60    215.91 o 
   4   8   8     4737.30     4166.66    321.20 o 
   5   8   8      326.22      330.80     35.73 o 
 -12   9   8     1242.63     1308.26    107.93 o 
 -11   9   8      864.69      833.42     95.83 o 
 -10   9   8      403.05      305.17     59.18 o 
  -9   9   8     8720.45     7418.72    312.32 o 
  -8   9   8     4568.73     4237.54    206.86 o 
  -7   9   8    10999.46    10552.74    502.07 o 
  -6   9   8     8533.67     8401.33    573.42 o 
  -5   9   8     4694.70     5550.32    422.02 o 
  -4   9   8      114.85      213.57     78.91 o 
  -3   9   8      467.58      640.51    133.56 o 
  -2   9   8     3585.63     3661.33    330.87 o 
  -1   9   8     6529.92     7025.24    390.87 o 
   0   9   8    11314.98    11619.44    634.59 o 
   1   9   8     4119.74     3647.19    168.29 o 
   2   9   8     8067.92     7420.77    618.07 o 
   3   9   8      395.49      383.24     49.87 o 
   4   9   8      208.84      139.43     43.13 o 
   5   9   8      658.68      570.99     66.29 o 
 -12  10   8      747.35      796.85    108.47 o 
 -11  10   8     2523.79     2541.88    165.52 o 
 -10  10   8     4185.91     4080.65    304.60 o 
  -9  10   8     7550.24     7008.23    404.08 o 
  -8  10   8      527.03      445.56     64.66 o 
  -7  10   8        0.41       -3.42     18.92 o 
  -6  10   8     1976.98     1918.13    109.48 o 
  -5  10   8     9958.53    10386.37    593.37 o 
  -4  10   8     2648.66     2946.64    290.03 o 
  -3  10   8     5512.07     6336.95    428.36 o 
  -2  10   8     5191.15     5555.34    406.29 o 
  -1  10   8      328.51      359.13     41.92 o 
   0  10   8       30.10       13.09     17.74 o 
   1  10   8      120.52       94.52     23.49 o 
   2  10   8     1507.88     1558.72    107.47 o 
   3  10   8     3802.44     3380.57    345.43 o 
   4  10   8     5253.86     4105.68    151.86 o 
 -12  11   8        8.45       64.84     36.06 o 
 -11  11   8      389.91      453.66     66.58 o 
 -10  11   8        4.82        6.61     38.06 o 
  -9  11   8       20.59      159.68     77.01 o 
  -8  11   8       48.58       37.70     29.75 o 
  -7  11   8      256.21      237.73     45.90 o 
  -6  11   8       32.06       59.72     21.83 o 
  -5  11   8      241.12      277.29     57.37 o 
  -4  11   8       44.41        2.88     31.08 o 
  -3  11   8       91.47      101.84     57.41 o 
  -2  11   8      172.20      186.97     29.25 o 
  -1  11   8      703.17      788.36     70.22 o 
   0  11   8      145.36      204.60     55.04 o 
   1  11   8      379.82      344.34     46.51 o 
   2  11   8       84.99       95.73     47.96 o 
   3  11   8      160.58      177.92     47.09 o 
   4  11   8       95.98       93.60     34.29 o 
 -12  12   8     1764.22     1693.35    150.13 o 
 -11  12   8     3367.47     3314.08    252.75 o 
 -10  12   8     1662.99     1451.00    121.38 o 
  -9  12   8      477.60      638.63    115.20 o 
  -8  12   8     2272.49     2127.65    144.64 o 
  -7  12   8        0.87        4.56     21.95 o 
  -6  12   8       85.18      109.75     28.97 o 
  -5  12   8     1481.03     1421.70    122.84 o 
  -4  12   8      610.65      495.97    112.71 o 
  -3  12   8     4130.76     4762.90    209.63 o 
  -2  12   8    10071.74    10567.53    291.54 o 
  -1  12   8     3811.23     3956.42    179.78 o 
   0  12   8        3.48       83.90     83.70 o 
   1  12   8      428.27      462.15     57.79 o 
   2  12   8      941.68      937.53     80.89 o 
   3  12   8     1338.79     1353.65    128.44 o 
   4  12   8     1012.57      843.17     86.56 o 
 -12  13   8     1705.52     1595.95    139.56 o 
 -11  13   8      339.94      331.75    119.00 o 
 -10  13   8      269.53      202.16     43.41 o 
  -9  13   8    11588.23    10412.18    500.97 o 
  -8  13   8     5402.90     4779.42    223.82 o 
  -7  13   8     8100.08     7268.29    274.10 o 
  -6  13   8     7706.04     7355.97    265.08 o 
  -5  13   8     8393.34     8875.27    335.61 o 
  -4  13   8     2410.68     2542.78    146.49 o 
  -3  13   8       63.78       62.67     28.35 o 
  -2  13   8      835.03      898.65     62.92 o 
  -1  13   8    13703.54    14113.42    471.23 o 
   0  13   8    15048.92    15805.03    424.38 o 
   1  13   8     4606.02     4719.15    195.65 o 
   2  13   8     2211.60     2322.68    128.38 o 
   3  13   8      480.04      432.40     77.35 o 
   4  13   8       60.32       54.79     27.50 o 
 -11  14   8     3067.38     2939.89    151.63 o 
 -10  14   8     4623.11     4181.41    287.10 o 
  -9  14   8     6055.52     5831.68    346.12 o 
  -8  14   8     1870.69     1721.56    125.82 o 
  -7  14   8       33.36       43.38     30.69 o 
  -6  14   8     1905.54     1898.65    122.93 o 
  -5  14   8    14678.80    15853.20    653.66 o 
  -4  14   8     6196.58     6999.64    326.80 o 
  -3  14   8    13578.35    14788.14   1110.62 o 
  -2  14   8     6881.40     7600.11    255.39 o 
  -1  14   8      989.85     1055.84     70.48 o 
   0  14   8       65.01       77.23     33.44 o 
   1  14   8      596.32      631.06     68.47 o 
   2  14   8     1875.86     1947.82    116.13 o 
   3  14   8     3939.76     3739.08    221.99 o 
   4  14   8     3101.33     2544.93    150.06 o 
 -11  15   8       56.90      132.74     37.20 o 
 -10  15   8       18.20       26.71     28.56 o 
  -9  15   8     1560.64     1365.96    154.84 o 
  -8  15   8     1162.77     1050.52    112.22 o 
  -7  15   8     3052.17     2792.57    156.80 o 
  -6  15   8     2774.92     2613.82    144.89 o 
  -5  15   8      951.41     1014.72    136.79 o 
  -4  15   8       23.43        2.66     21.09 o 
  -3  15   8      965.37      994.15     64.23 o 
  -2  15   8     4283.41     4719.30    203.15 o 
  -1  15   8     3857.34     4124.56    149.96 o 
   0  15   8      285.76      325.49     51.89 o 
   1  15   8      219.37      208.93     41.24 o 
   2  15   8     1202.73     1162.68     87.79 o 
   3  15   8      396.73      357.72     62.77 o 
   4  15   8        4.51       29.92     25.05 o 
 -11  16   8     1031.05      989.98     78.77 o 
 -10  16   8      327.75      340.81     55.52 o 
  -9  16   8      201.00      221.70     59.52 o 
  -8  16   8      131.57       92.44     47.63 o 
  -7  16   8       18.33      -17.27     21.82 o 
  -6  16   8      101.08      134.56     29.42 o 
  -5  16   8       64.55      141.40     64.63 o 
  -4  16   8      127.78      133.90     34.45 o 
  -3  16   8      990.82     1104.41     81.12 o 
  -2  16   8     2985.64     3362.79    168.70 o 
  -1  16   8      415.04      492.58     51.81 o 
   0  16   8        4.33      -15.08     20.53 o 
   1  16   8      205.38      180.51     38.12 o 
   2  16   8      459.00      465.07     55.84 o 
   3  16   8       43.93       95.12     40.50 o 
 -11  17   8      452.82      392.32     58.16 o 
 -10  17   8      655.06      659.64     72.94 o 
  -9  17   8     4604.33     4531.24    205.99 o 
  -8  17   8     4469.75     3985.18    366.60 o 
  -7  17   8     4509.70     4277.44    204.32 o 
  -6  17   8     4254.82     4152.68    285.14 o 
  -5  17   8     2663.57     2860.90    229.22 o 
  -4  17   8     1544.63     1738.32    211.79 o 
  -3  17   8       42.50       26.73     16.28 o 
  -2  17   8     2906.47     3272.35    167.48 o 
  -1  17   8     7732.44     8284.13    269.48 o 
   0  17   8     6364.70     6524.64    245.26 o 
   1  17   8     3553.61     3698.02    164.86 o 
   2  17   8     1692.97     1762.79    103.28 o 
   3  17   8       59.47       80.87     34.34 o 
 -11  18   8     4479.82     4259.03    219.03 o 
 -10  18   8     6239.12     6221.36    230.06 o 
  -9  18   8     5081.36     5120.52    217.45 o 
  -8  18   8     1366.32     1479.75    111.55 o 
  -7  18   8       34.60       55.32     32.95 o 
  -6  18   8     2351.11     2121.75    135.13 o 
  -5  18   8     6283.43     5988.67    812.05 o 
  -4  18   8     9441.69     8621.11    473.20 o 
  -3  18   8    12491.91    13568.84    311.25 o 
  -2  18   8     7670.01     8450.71    294.23 o 
  -1  18   8      592.48      712.46     77.77 o 
   0  18   8       34.75       84.71     28.29 o 
   1  18   8      480.11      554.47     59.98 o 
   2  18   8     2433.24     2435.82    119.91 o 
   3  18   8     4132.80     3633.79    191.93 o 
 -10  19   8      265.49      260.36     41.91 o 
  -9  19   8      378.40      415.73     57.00 o 
  -8  19   8     2214.30     2305.91    139.17 o 
  -7  19   8     5650.83     5479.21    271.77 o 
  -6  19   8     5522.85     5084.76    217.52 o 
  -5  19   8     2646.90     2432.68    276.01 o 
  -4  19   8     1557.01     1298.74    167.23 o 
  -3  19   8       19.32       48.56     18.04 o 
  -2  19   8     2483.84     2815.11    153.61 o 
  -1  19   8     2765.90     3080.37    166.75 o 
   0  19   8     2513.14     2706.00    134.54 o 
   1  19   8     1308.81     1406.21     93.43 o 
   2  19   8      714.35      720.57     60.20 o 
 -10  20   8        8.26       16.06     20.89 o 
  -9  20   8       36.76       55.24     24.00 o 
  -8  20   8       20.45       69.94     30.47 o 
  -7  20   8       96.95       71.34     21.56 o 
  -6  20   8      122.52      119.48     30.37 o 
  -5  20   8       25.89       23.62     33.88 o 
  -4  20   8       38.48       40.44     30.07 o 
  -3  20   8      589.04      638.37     51.69 o 
  -2  20   8       70.62       75.77     30.34 o 
  -1  20   8      148.43      167.33     48.49 o 
   0  20   8        0.13      -23.15     23.15 o 
   1  20   8       11.88       46.53     34.19 o 
   2  20   8        3.92       -5.53     16.06 o 
 -10  21   8      773.62      912.28    106.45 o 
  -9  21   8     1269.53     1277.89     89.95 o 
  -8  21   8     1363.40     1409.08    100.45 o 
  -7  21   8      614.94      690.90    113.58 o 
  -6  21   8      594.89      563.95     62.35 o 
  -5  21   8      618.53      583.13     54.17 o 
  -4  21   8      338.31      316.26     54.50 o 
  -3  21   8      422.64      433.98     55.12 o 
  -2  21   8     2242.64     2401.48    106.81 o 
  -1  21   8     1821.49     2096.89    157.69 o 
   0  21   8     1308.97     1356.50    123.18 o 
   1  21   8     1151.28     1138.05    109.01 o 
   2  21   8      377.70      344.51     50.94 o 
  -9  22   8     2072.63     2106.47    222.29 o 
  -8  22   8      759.92      819.50    122.43 o 
  -7  22   8       30.45       56.43     44.80 o 
  -6  22   8      523.25      517.75     95.86 o 
  -5  22   8     2421.32     2194.87    106.27 o 
  -4  22   8     4053.54     3813.15    180.41 o 
  -3  22   8     4848.80     5128.01    310.73 o 
  -2  22   8     5098.14     5410.26    211.55 o 
  -1  22   8     1600.71     1628.24    132.61 o 
   0  22   8      180.41      161.91     45.22 o 
   1  22   8      528.87      658.09     76.47 o 
  -9  23   8     1024.42     1249.15    133.47 o 
  -8  23   8     1852.45     2004.00    185.04 o 
  -7  23   8     3571.82     3827.19    267.41 o 
  -6  23   8     4379.23     4038.33    192.77 o 
  -5  23   8     2664.02     2364.68    168.12 o 
  -4  23   8      717.06      751.51     71.78 o 
  -3  23   8      453.43      455.37     42.97 o 
  -2  23   8     3423.26     3621.70    161.01 o 
  -1  23   8     4543.18     4534.52    231.43 o 
   0  23   8     3528.26     3633.54    199.82 o 
   1  23   8     2981.49     3238.95    174.46 o 
  -8  24   8      575.03      549.05     47.08 o 
  -7  24   8        0.29       -8.47     20.76 o 
  -6  24   8      791.10      681.53     72.06 o 
  -5  24   8      403.19      431.09     57.17 o 
  -4  24   8      520.19      457.18     87.21 o 
  -3  24   8     1977.48     1942.29    113.66 o 
  -2  24   8      603.70      693.39     63.33 o 
  -1  24   8      268.11      284.90     51.75 o 
   0  24   8       43.83       96.97     33.91 o 
   1  24   8      112.08       75.31     25.76 o 
  -8  25   8      178.16      170.24     33.04 o 
  -7  25   8      302.11      366.52     51.33 o 
  -6  25   8     1053.09     1035.71     86.23 o 
  -5  25   8      467.62      462.07     75.91 o 
  -4  25   8        4.25      -37.17     37.17 o 
  -3  25   8       98.75       63.29     29.41 o 
  -2  25   8       21.36       28.84     15.00 o 
  -1  25   8      147.77      172.59     38.73 o 
   0  25   8      252.10      260.81     42.19 o 
  -7  26   8      267.55      258.39     51.91 o 
  -6  26   8     1186.35     1218.99    121.46 o 
  -5  26   8     2502.80     2426.16    178.86 o 
  -4  26   8     3068.53     3020.65    203.65 o 
  -3  26   8     2554.97     2707.31    191.77 o 
  -2  26   8     1762.69     1845.23    114.64 o 
  -1  26   8      357.43      362.70     34.33 o 
  -6  27   8     2093.47     2142.67    148.75 o 
  -5  27   8     2019.40     2041.96    149.96 o 
  -4  27   8      273.64      239.81     49.43 o 
  -3  27   8      141.99      162.17     44.61 o 
  -5  28   8      600.50      600.09     71.17 o 
  -4  28   8     1276.09     1210.48    104.76 o 
 -13   1   9     1630.34     1935.28    178.52 o 
 -12   1   9     2066.33     2328.30    136.98 o 
 -11   1   9      172.85      120.07     66.84 o 
 -10   1   9     1096.04     1023.44     86.42 o 
  -9   1   9     5133.52     5150.02    238.21 o 
  -8   1   9     7703.33     7413.39    526.56 o 
  -7   1   9     4698.04     4638.24    280.97 o 
  -6   1   9      436.19      455.36    111.42 o 
  -5   1   9     1112.86     1368.47    159.63 o 
  -4   1   9     2291.23     3326.38    269.25 o 
  -3   1   9      904.41     1036.96    151.96 o 
  -2   1   9      834.19      730.04    139.13 o 
  -1   1   9     4354.55     3933.33    109.28 o 
   0   1   9     5019.33     4817.28    174.42 o 
   1   1   9     1814.09     1713.53    102.18 o 
   2   1   9      522.09      470.56     56.82 o 
   3   1   9        9.58       19.89     20.99 o 
   4   1   9      187.13      240.24     44.77 o 
 -13   2   9     3420.54     3677.28    254.82 o 
 -12   2   9     5425.13     6205.82    296.29 o 
 -11   2   9    10250.28    11260.63    482.89 o 
 -10   2   9    14059.48    13467.71    439.49 o 
  -9   2   9     6272.79     6306.42    384.09 o 
  -8   2   9      145.25      136.12     54.22 o 
  -7   2   9     1335.95     1262.56    211.04 o 
  -6   2   9     4419.86     5003.83    431.53 o 
  -5   2   9    11078.34    13097.52    544.61 o 
  -4   2   9    22076.11    27868.72    907.92 o 
  -3   2   9     6093.97     6330.34    393.41 o 
  -2   2   9      711.47      638.29    129.78 o 
  -1   2   9     4522.08     4133.70    126.57 o 
   0   2   9       13.60       18.80     22.94 o 
   1   2   9     2388.48     1986.16    164.23 o 
   2   2   9     4511.95     4487.93    218.65 o 
   3   2   9     5320.72     4387.69    310.25 o 
   4   2   9     3779.03     3523.87    164.24 o 
 -13   3   9     4130.83     4684.00    295.82 o 
 -12   3   9     3152.75     3567.34    214.36 o 
 -11   3   9      227.64      216.34     46.24 o 
 -10   3   9     2372.33     2235.83    155.80 o 
  -9   3   9    13387.98    12710.48    590.07 o 
  -8   3   9    20902.69    20012.40    649.22 o 
  -7   3   9    10072.81    10867.25    679.56 o 
  -6   3   9     1367.48     1469.01    226.34 o 
  -5   3   9     2229.05     2819.60    232.36 o 
  -4   3   9        4.98       78.77    111.37 o 
  -3   3   9      211.77      155.98     58.10 o 
  -2   3   9     4498.40     4421.25    336.86 o 
  -1   3   9     4863.29     4505.02    143.19 o 
   0   3   9     9445.63     7505.04    350.01 o 
   1   3   9     5374.77     4162.94    372.63 o 
   2   3   9      955.53      937.52     94.77 o 
   3   3   9      102.23      109.80     39.10 o 
   4   3   9      323.00      322.49     36.09 o 
 -13   4   9       95.52      116.52     45.31 o 
 -12   4   9      700.42      798.74     96.20 o 
 -11   4   9     1287.20     1385.18    104.35 o 
 -10   4   9     1185.96     1042.71    104.53 o 
  -9   4   9       74.05       96.96     34.65 o 
  -8   4   9      125.42      153.83     43.79 o 
  -7   4   9        7.54       58.24     24.45 o 
  -6   4   9     2426.74     2660.74    308.62 o 
  -5   4   9      345.21      477.13    129.88 o 
  -4   4   9     2831.31     3430.33    273.37 o 
  -3   4   9      670.31      808.89    134.77 o 
  -2   4   9       87.57       94.69     47.21 o 
  -1   4   9     3148.81     2744.51     90.09 o 
   0   4   9      494.58      411.56     40.88 o 
   1   4   9       35.67        7.93     23.79 o 
   2   4   9      474.89      461.39     65.17 o 
   3   4   9      279.77      254.34     44.88 o 
   4   4   9      108.92      108.80     23.02 o 
 -13   5   9      664.99      593.77     95.79 o 
 -12   5   9      230.01      203.89     74.53 o 
 -11   5   9        2.20       19.73     24.78 o 
 -10   5   9      847.75      742.37    105.90 o 
  -9   5   9     3749.59     3168.62    279.11 o 
  -8   5   9      824.12      814.46     87.90 o 
  -7   5   9      515.04      616.90     63.68 o 
  -6   5   9     1427.42     1628.07    237.51 o 
  -5   5   9       81.04      159.69     85.36 o 
  -4   5   9      808.33     1002.44    182.70 o 
  -3   5   9     1618.72     1842.90    205.11 o 
  -2   5   9      282.87      255.62     74.92 o 
  -1   5   9     6158.85     5643.27    229.28 o 
   0   5   9     2334.09     2188.64    159.19 o 
   1   5   9      238.01      285.96     89.31 o 
   2   5   9      323.84      280.22     52.76 o 
   3   5   9       32.31       28.08     22.70 o 
   4   5   9       16.56       29.94     16.45 o 
 -13   6   9     1801.94     2046.05    181.45 o 
 -12   6   9     3062.12     3073.23    249.16 o 
 -11   6   9     4952.51     4867.55    197.35 o 
 -10   6   9     3255.08     3081.44    179.23 o 
  -9   6   9      400.31      367.84     54.98 o 
  -8   6   9       51.52       76.41     23.87 o 
  -7   6   9     1151.81     1220.31     92.07 o 
  -6   6   9     5820.23     6073.35    469.93 o 
  -5   6   9    16592.26    21372.09    988.08 o 
  -4   6   9    11233.92    13749.66    736.92 o 
  -3   6   9     8079.21     9481.51    486.42 o 
  -2   6   9     6258.45     5924.92    197.93 o 
  -1   6   9     2132.69     2109.68     88.30 o 
   0   6   9      814.15      783.21     65.69 o 
   1   6   9      968.06      832.76    221.53 o 
   2   6   9     1823.95     1707.54    271.37 o 
   3   6   9     3158.76     2870.89    229.74 o 
   4   6   9     5094.52     4326.00    137.30 o 
 -13   7   9     2580.74     2915.73    217.48 o 
 -12   7   9     1194.79     1271.50    112.17 o 
 -11   7   9       58.33       54.35     27.38 o 
 -10   7   9      432.93      396.99     87.48 o 
  -9   7   9     6292.06     5443.52    648.15 o 
  -8   7   9    13349.14    13180.56    418.49 o 
  -7   7   9     9810.12     9955.15    336.51 o 
  -6   7   9     4866.68     5053.76    193.85 o 
  -5   7   9     1465.42     1739.36    241.23 o 
  -4   7   9      527.05      798.84    157.12 o 
  -3   7   9     1079.39     1021.60    179.70 o 
  -2   7   9     3622.35     3576.35    122.62 o 
  -1   7   9    10664.60     9647.83    261.53 o 
   0   7   9    24658.51    22378.85   1165.47 o 
   1   7   9    11079.51     9980.86    659.95 o 
   2   7   9      612.76      666.43     79.41 o 
   3   7   9       28.91       14.32     56.06 o 
   4   7   9      253.76      229.24     27.85 o 
 -12   8   9     2414.37     2476.00    314.39 o 
 -11   8   9     2550.93     2523.99    130.89 o 
 -10   8   9     5136.15     4278.33    206.47 o 
  -9   8   9      597.50      523.03     96.38 o 
  -8   8   9     1396.49     1559.18    124.28 o 
  -7   8   9      197.30      245.84     47.40 o 
  -6   8   9     4141.96     4439.23    181.10 o 
  -5   8   9     7718.52    10011.48    604.66 o 
  -4   8   9     4704.37     5707.80    429.62 o 
  -3   8   9     2448.76     2633.57    251.20 o 
  -2   8   9     1864.54     2069.04    122.25 o 
  -1   8   9     1783.56     1665.67     96.67 o 
   0   8   9     1042.75     1065.32     63.13 o 
   1   8   9     1855.05     1683.27     90.47 o 
   2   8   9     3369.69     2833.61    257.12 o 
   3   8   9     2662.91     2243.36    126.13 o 
   4   8   9     2225.82     1961.92    104.89 o 
 -12   9   9        7.83       29.46     31.40 o 
 -11   9   9       75.72       77.79     29.70 o 
 -10   9   9      130.58      185.61     42.89 o 
  -9   9   9        6.26       -6.67     36.40 o 
  -8   9   9       32.16       25.75     22.24 o 
  -7   9   9      271.10      302.45     72.91 o 
  -6   9   9       76.76       59.67     22.72 o 
  -5   9   9     1668.32     2107.33    117.22 o 
  -4   9   9      118.80      158.05     42.55 o 
  -3   9   9      414.18      475.69     50.76 o 
  -2   9   9       20.98       65.02     25.47 o 
  -1   9   9     2990.91     2938.45    121.65 o 
   0   9   9     2397.30     2258.72    101.63 o 
   1   9   9      358.65      350.82     36.20 o 
   2   9   9       49.32       59.62     31.45 o 
   3   9   9        4.44       23.22     26.96 o 
   4   9   9        9.84       24.77     15.55 o 
 -12  10   9     1425.49     1475.56    146.98 o 
 -11  10   9     2231.91     2197.06    161.62 o 
 -10  10   9     1106.35     1166.55    156.34 o 
  -9  10   9     5758.21     5941.51    351.90 o 
  -8  10   9     1235.56     1264.99    109.89 o 
  -7  10   9      236.60      239.43     43.73 o 
  -6  10   9     1079.89     1137.83     93.75 o 
  -5  10   9     2348.90     2797.86    113.63 o 
  -4  10   9     3476.25     3734.66    152.09 o 
  -3  10   9     9861.91    10804.18    335.66 o 
  -2  10   9     8374.67     8994.78    289.18 o 
  -1  10   9     1116.20     1264.26     93.84 o 
   0  10   9      216.59      240.00     43.69 o 
   1  10   9     1648.08     1524.74    109.18 o 
   2  10   9     2359.00     1970.87    107.60 o 
   3  10   9     2303.39     1949.92    138.91 o 
   4  10   9      831.99      714.98     73.76 o 
 -12  11   9      566.25      614.17     68.73 o 
 -11  11   9       21.28       50.36     34.59 o 
 -10  11   9     2412.12     2221.65    211.01 o 
  -9  11   9    15309.26    14176.47    605.96 o 
  -8  11   9     4150.80     3756.35    194.14 o 
  -7  11   9     7089.23     6832.88    265.03 o 
  -6  11   9     6173.82     6270.98    243.16 o 
  -5  11   9     6204.00     6653.94    171.71 o 
  -4  11   9       10.51       58.29     29.21 o 
  -3  11   9     1092.66     1381.28     92.75 o 
  -2  11   9     5301.18     5748.62    216.36 o 
  -1  11   9     8171.63     8926.51    289.92 o 
   0  11   9     7700.74     8041.34    271.71 o 
   1  11   9     4065.14     3937.61    175.38 o 
   2  11   9     1371.16     1133.36    114.03 o 
   3  11   9       43.69       70.38     37.42 o 
 -12  12   9     2303.81     2186.27    172.40 o 
 -11  12   9     4662.65     4301.51    205.00 o 
 -10  12   9     2774.69     2599.42    224.74 o 
  -9  12   9     3189.83     3123.74    240.51 o 
  -8  12   9     2226.61     2206.84    145.61 o 
  -7  12   9       46.51       64.61     28.64 o 
  -6  12   9     3715.02     3570.95    173.84 o 
  -5  12   9     7489.41     8078.64    294.76 o 
  -4  12   9     5418.70     5676.53    217.58 o 
  -3  12   9     2874.63     3641.81    234.85 o 
  -2  12   9      609.51      891.26    111.83 o 
  -1  12   9     1718.35     1847.89    116.56 o 
   0  12   9      283.53      316.31     53.20 o 
   1  12   9      804.23      894.81     78.23 o 
   2  12   9     2131.05     1952.18    151.93 o 
   3  12   9     3558.25     2849.30    166.22 o 
 -12  13   9       69.51       41.42     26.26 o 
 -11  13   9        1.56      -11.60     25.72 o 
 -10  13   9      281.94      262.17     73.30 o 
  -9  13   9     3716.82     3676.21    259.55 o 
  -8  13   9      146.06      206.98     47.40 o 
  -7  13   9     1769.41     1619.76    116.59 o 
  -6  13   9     3222.02     3212.51    162.45 o 
  -5  13   9      491.67      635.58     77.63 o 
  -4  13   9      779.88      884.89    197.26 o 
  -3  13   9     2519.35     2894.44    205.47 o 
  -2  13   9     2828.25     3069.35    142.32 o 
  -1  13   9     1080.48     1089.55     87.34 o 
   0  13   9      223.95      351.24     53.93 o 
   1  13   9      365.21      450.60     56.72 o 
   2  13   9      108.54      106.54     39.19 o 
   3  13   9      124.06      138.47     37.79 o 
 -12  14   9     1721.57     1627.05    132.09 o 
 -11  14   9     1057.09      912.76     81.69 o 
 -10  14   9      696.67      679.50    105.89 o 
  -9  14   9      413.42      543.77     98.30 o 
  -8  14   9       11.13       30.33     22.72 o 
  -7  14   9      115.65       36.18     64.46 o 
  -6  14   9      279.40      323.81     49.75 o 
  -5  14   9      160.23      480.70    103.81 o 
  -4  14   9     4116.86     4442.85    523.42 o 
  -3  14   9     3487.50     3751.92    251.81 o 
  -2  14   9       81.71      103.82     28.18 o 
  -1  14   9      388.15      389.98     50.83 o 
   0  14   9       52.63      112.99     37.16 o 
   1  14   9      155.97      215.04     40.45 o 
   2  14   9      661.60      593.09     57.97 o 
   3  14   9      661.74      554.43     67.28 o 
 -11  15   9        8.48       45.37     31.99 o 
 -10  15   9     1283.28     1217.59    137.13 o 
  -9  15   9     3010.62     2976.82    222.20 o 
  -8  15   9     5345.07     4715.99    211.28 o 
  -7  15   9     5274.58     4997.35    275.12 o 
  -6  15   9     6338.31     6516.38    285.07 o 
  -5  15   9     4190.54     5030.82    317.52 o 
  -4  15   9     1188.53     1294.07    217.51 o 
  -3  15   9     1459.22     1753.53    125.39 o 
  -2  15   9     6943.75     7389.84    265.79 o 
  -1  15   9     4926.00     5152.85    203.08 o 
   0  15   9     4033.48     4315.92    182.87 o 
   1  15   9     5407.43     5441.81    207.78 o 
   2  15   9     1112.70     1073.77     75.62 o 
   3  15   9       19.49       12.93     14.39 o 
 -11  16   9     2581.27     2514.64    129.31 o 
 -10  16   9     5409.87     5301.25    217.31 o 
  -9  16   9     1252.11     1192.95    136.21 o 
  -8  16   9      374.19      387.18     55.43 o 
  -7  16   9      167.97      142.58     25.54 o 
  -6  16   9     4756.60     5101.95    325.52 o 
  -5  16   9     9156.08     9637.20    467.52 o 
  -4  16   9     9761.59    11083.03   1218.88 o 
  -3  16   9     6446.18     7331.55    322.61 o 
  -2  16   9     3908.60     4167.83    191.28 o 
  -1  16   9     3476.36     3550.83    235.49 o 
   0  16   9       36.16       91.58     31.85 o 
   1  16   9     1034.22     1055.55     81.94 o 
   2  16   9     2842.87     2856.34    124.57 o 
 -11  17   9        1.40        0.57     54.90 o 
 -10  17   9       64.51      104.77     29.87 o 
  -9  17   9      681.17      673.36    112.59 o 
  -8  17   9     2379.20     2181.41    130.90 o 
  -7  17   9     2249.64     2052.17    198.97 o 
  -6  17   9     2472.94     2694.43    223.72 o 
  -5  17   9      260.07      298.00    126.27 o 
  -4  17   9       29.30       41.30     43.56 o 
  -3  17   9      577.63      616.51     70.14 o 
  -2  17   9      845.85      985.30     90.16 o 
  -1  17   9     1497.86     1694.78    151.44 o 
   0  17   9     1488.37     1737.50    152.80 o 
   1  17   9     1815.48     1923.60    106.66 o 
   2  17   9      304.96      311.33     36.13 o 
 -11  18   9        4.61      -15.51     21.31 o 
 -10  18   9      447.84      462.30     57.89 o 
  -9  18   9       62.17       62.35     44.17 o 
  -8  18   9       57.58       42.95     21.73 o 
  -7  18   9      217.45      189.23     43.03 o 
  -6  18   9      120.80       76.83     29.75 o 
  -5  18   9       16.35       -3.24     36.51 o 
  -4  18   9       31.59       25.75     25.58 o 
  -3  18   9      177.14      186.41     41.32 o 
  -2  18   9      206.85      217.52     42.73 o 
  -1  18   9       16.56       14.53     26.37 o 
   0  18   9       76.27      142.39     52.26 o 
   1  18   9        4.36       12.20     18.18 o 
   2  18   9      169.05      149.56     22.91 o 
 -10  19   9      628.79      646.69     71.03 o 
  -9  19   9     1991.08     1946.23    153.15 o 
  -8  19   9     3157.60     3206.57    156.93 o 
  -7  19   9     2935.69     2939.18    158.64 o 
  -6  19   9     1386.64     1443.58    112.73 o 
  -5  19   9      484.05      632.94    140.77 o 
  -4  19   9       46.86       60.87     28.76 o 
  -3  19   9       89.97      172.43     43.85 o 
  -2  19   9     1427.43     1565.74    111.27 o 
  -1  19   9     1764.20     1931.35    159.04 o 
   0  19   9     3087.31     3307.96    205.80 o 
   1  19   9     1161.46     1202.66    110.01 o 
 -10  20   9     3866.53     3867.96    316.64 o 
  -9  20   9     1984.97     1936.83    113.62 o 
  -8  20   9      243.23      271.87     42.67 o 
  -7  20   9      537.57      510.26     63.02 o 
  -6  20   9     4588.99     4046.75    155.43 o 
  -5  20   9     5226.86     4862.47    234.49 o 
  -4  20   9     7634.51     8386.29    367.88 o 
  -3  20   9     5518.88     6238.42    235.52 o 
  -2  20   9      929.03     1118.22     89.88 o 
  -1  20   9      359.82      421.41     72.08 o 
   0  20   9       56.07       46.05     29.13 o 
   1  20   9      901.55      993.01     93.91 o 
 -10  21   9      166.89      225.56     51.40 o 
  -9  21   9     1296.82     1220.81    188.56 o 
  -8  21   9     2506.39     2753.28    223.53 o 
  -7  21   9     5347.91     4777.57    462.03 o 
  -6  21   9     4047.66     3572.03    142.00 o 
  -5  21   9     2439.86     2260.00    164.01 o 
  -4  21   9       39.13       69.91     31.29 o 
  -3  21   9      473.95      605.00     65.16 o 
  -2  21   9      989.77     1174.42    113.31 o 
  -1  21   9     1151.52     1319.48    120.74 o 
   0  21   9     1857.67     2028.41    145.97 o 
   1  21   9     1615.29     1730.69    121.51 o 
  -9  22   9      137.15      229.89     59.88 o 
  -8  22   9       19.25       60.36     36.74 o 
  -7  22   9        1.31       41.28     41.71 o 
  -6  22   9      592.43      513.56     47.96 o 
  -5  22   9       42.82       27.90     39.48 o 
  -4  22   9      862.19      721.68     72.53 o 
  -3  22   9     1808.08     1906.36     91.10 o 
  -2  22   9       27.87       46.38     27.77 o 
  -1  22   9      105.95      129.73     39.65 o 
   0  22   9        6.43       -8.80     21.57 o 
   1  22   9      102.56      100.16     27.28 o 
  -9  23   9      544.19      638.57     62.99 o 
  -8  23   9     1431.26     1407.89    103.31 o 
  -7  23   9      340.13      332.97     52.47 o 
  -6  23   9      428.13      369.16     52.05 o 
  -5  23   9      100.12       98.77     26.50 o 
  -4  23   9      175.40      170.96     37.59 o 
  -3  23   9      147.12      175.10     28.90 o 
  -2  23   9     1599.07     1760.15    131.36 o 
  -1  23   9      541.61      538.91     70.61 o 
   0  23   9      443.21      416.22     56.89 o 
  -8  24   9      304.33      286.34     54.67 o 
  -7  24   9       34.40       23.29     18.65 o 
  -6  24   9      898.38      891.79     78.93 o 
  -5  24   9     2670.89     2555.37    121.62 o 
  -4  24   9     3735.00     3712.09    153.88 o 
  -3  24   9     1469.67     1568.42     73.11 o 
  -2  24   9     2396.64     2485.98    107.24 o 
  -1  24   9      238.64      266.10     45.84 o 
   0  24   9        8.16       -0.32     13.17 o 
  -7  25   9     4061.72     4637.03    181.31 o 
  -6  25   9     3935.35     3708.51    228.32 o 
  -5  25   9      728.99      671.54     94.81 o 
  -4  25   9       57.93       26.56     13.01 o 
  -3  25   9     1917.56     1841.31    121.05 o 
  -2  25   9     3350.39     3447.06    205.90 o 
  -1  25   9     4038.13     4399.63    195.34 o 
  -6  26   9      891.52      855.87     94.71 o 
  -5  26   9     1216.40     1156.61    113.07 o 
  -4  26   9     1672.36     1527.46    132.08 o 
  -5  27   9       21.22        4.94     19.90 o 
 -13   0  10     3955.94     4352.28    299.96 o 
 -12   0  10     7299.95     7817.05    459.79 o 
 -11   0  10     4861.46     5051.55    361.75 o 
 -10   0  10     5015.03     5298.23    341.52 o 
  -9   0  10     3930.75     4040.31    302.88 o 
  -8   0  10     1356.94     1504.98    164.24 o 
  -7   0  10     1070.87      983.79     88.24 o 
  -6   0  10     9069.59     8716.02    858.61 o 
  -5   0  10     9461.47    12140.70    764.08 o 
  -4   0  10     5215.22     4500.61    267.29 o 
  -3   0  10     1418.75     1224.20    109.07 o 
  -2   0  10     3964.30     3784.79    214.04 o 
  -1   0  10      619.20      602.15     71.17 o 
   0   0  10      704.37      689.31     79.15 o 
   1   0  10     3013.17     2730.05    241.99 o 
   2   0  10     2792.55     2244.91    379.41 o 
   3   0  10     2978.31     2862.74    204.23 o 
 -13   1  10     2391.68     2495.73    150.95 o 
 -12   1  10     1361.16     1548.96    200.35 o 
 -11   1  10      836.25      793.56     75.91 o 
 -10   1  10     2373.73     2112.93    120.48 o 
  -9   1  10     4021.35     3878.57    209.58 o 
  -8   1  10     7928.94     8167.23    302.41 o 
  -7   1  10     6228.93     6098.00    183.64 o 
  -6   1  10      741.00      703.65     61.72 o 
  -5   1  10      654.04      686.39    118.21 o 
  -4   1  10      185.05      185.43     22.24 o 
  -3   1  10     6085.49     5789.73    191.66 o 
  -2   1  10     5738.54     5468.18    177.61 o 
  -1   1  10     5834.86     5374.48    206.79 o 
   0   1  10     4958.77     4441.41    148.73 o 
   1   1  10     1618.56     1453.25     78.69 o 
   2   1  10      661.85      578.35     46.02 o 
   3   1  10       44.70       43.14     26.03 o 
 -13   2  10       18.78       55.74     24.32 o 
 -12   2  10       55.02      147.38     48.52 o 
 -11   2  10      130.71       99.26     44.42 o 
 -10   2  10      707.21      651.52     82.36 o 
  -9   2  10     1506.32     1466.99    124.48 o 
  -8   2  10      514.61      462.76     64.50 o 
  -7   2  10       50.80       53.50     19.29 o 
  -6   2  10      190.30      186.57     34.14 o 
  -5   2  10      840.46      865.44     87.30 o 
  -4   2  10      411.07      414.24     35.46 o 
  -3   2  10       26.97       24.50     12.56 o 
  -2   2  10      184.11      183.37     25.02 o 
  -1   2  10      144.48      146.41     22.58 o 
   0   2  10       19.22       20.74     14.85 o 
   1   2  10       65.56       80.33     22.37 o 
   2   2  10       25.71       87.80     28.43 o 
   3   2  10       18.98       49.86     17.39 o 
 -13   3  10     1108.92     1125.59    124.47 o 
 -12   3  10       10.53        5.62     38.77 o 
 -11   3  10      277.83      276.20     43.35 o 
 -10   3  10      874.27      738.81    121.62 o 
  -9   3  10      430.47      468.49     70.97 o 
  -8   3  10     2225.09     2093.18    141.74 o 
  -7   3  10     2014.57     2127.93    103.63 o 
  -6   3  10     1317.32     1417.84     95.82 o 
  -5   3  10      619.82      708.34     75.58 o 
  -4   3  10       33.30       45.97     12.43 o 
  -3   3  10      160.25      151.58     22.00 o 
  -2   3  10      621.19      579.60     42.83 o 
  -1   3  10     1858.74     1706.04     68.87 o 
   0   3  10     2008.44     1885.87     90.78 o 
   1   3  10      779.23      726.94     65.11 o 
   2   3  10      206.11      197.75     34.04 o 
   3   3  10        3.01       40.69     18.82 o 
 -13   4  10     2444.99     2975.21    167.18 o 
 -12   4  10     6689.80     6567.04    328.44 o 
 -11   4  10     5577.61     5313.60    204.89 o 
 -10   4  10     4942.01     4487.86    402.13 o 
  -9   4  10     4645.45     4814.92    326.39 o 
  -8   4  10       10.69       12.25     22.33 o 
  -7   4  10     4102.74     4121.13    228.66 o 
  -6   4  10     9673.56     8897.72    359.24 o 
  -5   4  10    14088.84    13747.47    285.93 o 
  -4   4  10    14952.45    16034.02    658.43 o 
  -3   4  10     6689.20     6715.26    198.54 o 
  -2   4  10     1837.86     1759.36     79.40 o 
  -1   4  10       25.73       33.04     12.73 o 
   0   4  10      473.08      419.00     40.82 o 
   1   4  10      702.20      726.29     64.77 o 
   2   4  10     3600.43     3256.86    179.64 o 
   3   4  10     5369.95     4510.32    172.15 o 
 -13   5  10     1554.12     1754.06    135.57 o 
 -12   5  10      149.57      156.87     34.12 o 
 -11   5  10       56.84       97.50     29.98 o 
 -10   5  10     6204.46     5558.07    241.50 o 
  -9   5  10    15367.69    13751.64   1635.63 o 
  -8   5  10    14727.97    14980.53    458.17 o 
  -7   5  10    11960.20    12543.56    552.97 o 
  -6   5  10     3454.92     3622.67    174.96 o 
  -5   5  10     1425.08     1426.64     64.78 o 
  -4   5  10      153.43      136.87     26.18 o 
  -3   5  10     3201.51     3158.85    123.21 o 
  -2   5  10     5635.63     4943.14    177.15 o 
  -1   5  10     8414.28     7855.37    495.84 o 
   0   5  10     4897.61     3871.92    183.25 o 
   1   5  10     1890.10     1819.06    126.39 o 
   2   5  10      856.92      798.53     64.56 o 
   3   5  10      108.58      114.64     22.75 o 
 -13   6  10      716.95      899.66    130.44 o 
 -12   6  10     1847.03     2018.52    215.67 o 
 -11   6  10     2270.42     2207.08    122.83 o 
 -10   6  10      404.79      382.86     58.42 o 
  -9   6  10      317.93      245.67     43.98 o 
  -8   6  10     1345.79     1281.80    113.42 o 
  -7   6  10      399.34      455.07     67.87 o 
  -6   6  10     1909.78     1905.46    112.48 o 
  -5   6  10     1813.40     1924.00     87.72 o 
  -4   6  10     3680.31     3941.71    160.07 o 
  -3   6  10     4246.05     4309.19    259.43 o 
  -2   6  10     1665.65     1460.08     98.99 o 
  -1   6  10      123.35      132.59     28.97 o 
   0   6  10      478.87      488.88     68.14 o 
   1   6  10     1040.74     1091.28    149.89 o 
   2   6  10     1114.45     1041.02     71.23 o 
   3   6  10      518.34      418.48     46.95 o 
 -13   7  10       25.95       60.33     35.87 o 
 -12   7  10        1.00       -1.80     30.67 o 
 -11   7  10      450.92      435.04     53.07 o 
 -10   7  10     1420.64     1202.80     98.67 o 
  -9   7  10     1608.95     1545.51    168.84 o 
  -8   7  10      236.59      212.98     53.81 o 
  -7   7  10       46.69       74.28     26.76 o 
  -6   7  10       70.02       62.19     31.88 o 
  -5   7  10      587.58      662.19     51.69 o 
  -4   7  10      140.44      160.84     29.27 o 
  -3   7  10      193.16      217.45     35.13 o 
  -2   7  10      771.81      787.98     65.82 o 
  -1   7  10      129.36      116.82     22.96 o 
   0   7  10      100.23       87.93     24.09 o 
   1   7  10      245.25      232.78     46.40 o 
   2   7  10      351.58      376.29     42.89 o 
   3   7  10       33.23       76.31     23.74 o 
 -12   8  10     2634.44     2701.64    296.83 o 
 -11   8  10     2942.82     3292.06    197.45 o 
 -10   8  10      817.52      885.09    136.15 o 
  -9   8  10      919.03      904.10    123.74 o 
  -8   8  10      224.17      240.42     50.73 o 
  -7   8  10      872.83      813.32     85.26 o 
  -6   8  10     4211.19     4113.69    170.90 o 
  -5   8  10    11469.85    12929.11    434.16 o 
  -4   8  10    10076.34     9943.99    503.90 o 
  -3   8  10     9684.02     9618.51    326.62 o 
  -2   8  10     1804.25     1924.80    124.19 o 
  -1   8  10      256.23      247.33     35.17 o 
   0   8  10      127.42      134.26     28.41 o 
   1   8  10      251.29      251.33     43.88 o 
   2   8  10     3500.83     3087.72    187.26 o 
   3   8  10     4329.77     3835.14    202.45 o 
 -12   9  10      253.15      264.56     54.64 o 
 -11   9  10       55.86       98.36     42.22 o 
 -10   9  10     1328.47     1372.77    161.65 o 
  -9   9  10     8693.47     8328.82    316.42 o 
  -8   9  10     4805.18     4687.45    223.86 o 
  -7   9  10     8569.06     8899.72    317.01 o 
  -6   9  10     4686.43     5102.72    252.21 o 
  -5   9  10     1145.74     1261.44     93.35 o 
  -4   9  10      584.11      670.57     56.77 o 
  -3   9  10     2328.28     2656.51    116.38 o 
  -2   9  10     9242.96     9915.59    315.65 o 
  -1   9  10    11801.25    11693.77    351.36 o 
   0   9  10     8595.81     7777.23    283.68 o 
   1   9  10     2621.00     2358.97    117.02 o 
   2   9  10     1485.91     1404.29     88.24 o 
   3   9  10      193.47      193.32     41.34 o 
 -12  10  10     2364.52     2282.57    205.60 o 
 -11  10  10     4904.40     4484.95    220.29 o 
 -10  10  10     4411.02     4430.35    298.25 o 
  -9  10  10      212.26      148.11     38.80 o 
  -8  10  10      517.39      517.90     70.09 o 
  -7  10  10     2669.80     2633.21    155.80 o 
  -6  10  10     5548.44     5627.74    163.80 o 
  -5  10  10     7985.76     8892.17    255.14 o 
  -4  10  10     3215.25     3652.15    204.19 o 
  -3  10  10     3151.35     3523.01    164.31 o 
  -2  10  10     5215.25     5665.39    219.76 o 
  -1  10  10       90.07      151.05     38.73 o 
   0  10  10     2532.98     2394.31    131.80 o 
   1  10  10     1036.23      912.33     58.93 o 
   2  10  10     2573.90     2544.86    174.62 o 
   3  10  10     2530.90     2216.97    138.36 o 
 -12  11  10       24.83       39.28     27.84 o 
 -11  11  10       38.31       20.77     26.63 o 
 -10  11  10      305.94      394.13     91.06 o 
  -9  11  10      188.17      149.58     38.37 o 
  -8  11  10     1379.49     1381.22    112.60 o 
  -7  11  10      611.02      619.08     73.19 o 
  -6  11  10       64.57       78.22     31.14 o 
  -5  11  10     2401.53     2742.03    105.71 o 
  -4  11  10      155.66      199.00     41.64 o 
  -3  11  10      244.33      298.45     46.71 o 
  -2  11  10      339.79      389.28     56.02 o 
  -1  11  10       19.25       35.81     32.70 o 
   0  11  10      253.36      289.59     46.68 o 
   1  11  10      403.93      460.09     53.73 o 
   2  11  10       75.09      199.01     45.98 o 
   3  11  10       42.00       27.39     17.07 o 
 -12  12  10     1132.51     1085.49     67.99 o 
 -11  12  10     1566.60     1604.89    118.73 o 
 -10  12  10      314.87      382.20     84.16 o 
  -9  12  10     4126.56     4041.12    201.19 o 
  -8  12  10      113.77       74.76     25.82 o 
  -7  12  10       54.16       80.27     69.42 o 
  -6  12  10     3302.72     3363.09    168.68 o 
  -5  12  10     4629.40     5308.85    225.78 o 
  -4  12  10     1226.86     1457.47    107.21 o 
  -3  12  10      233.51      331.85     66.13 o 
  -2  12  10       96.12      155.61     37.26 o 
  -1  12  10       46.55       94.27     35.50 o 
   0  12  10       88.69      140.50     35.49 o 
   1  12  10      345.53      364.70     47.24 o 
   2  12  10      718.05      629.89     78.63 o 
 -12  13  10      527.60      489.43     72.68 o 
 -11  13  10       46.91       49.77     24.72 o 
 -10  13  10     3839.79     3388.14    239.55 o 
  -9  13  10     7224.33     6309.26    329.87 o 
  -8  13  10     5183.34     4811.75    216.86 o 
  -7  13  10     9245.69     8779.63    304.51 o 
  -6  13  10     3170.11     3546.55    236.45 o 
  -5  13  10       94.31      166.16     42.42 o 
  -4  13  10      173.94      363.92     75.80 o 
  -3  13  10     1877.73     2259.35    193.22 o 
  -2  13  10     4108.99     4647.23    186.27 o 
  -1  13  10     6475.78     6810.04    268.87 o 
   0  13  10     5007.66     5636.14    315.32 o 
   1  13  10     1907.63     1939.11    107.64 o 
   2  13  10      497.58      456.47     62.95 o 
 -12  14  10     1702.70     1713.79    131.43 o 
 -11  14  10     4892.39     4640.13    195.61 o 
 -10  14  10     2838.91     2669.12    204.91 o 
  -9  14  10      975.10     1026.20    125.09 o 
  -8  14  10      310.85      317.38     53.37 o 
  -7  14  10     1115.00     1041.69     88.61 o 
  -6  14  10     5901.06     6228.31    448.02 o 
  -5  14  10     2683.81     3254.23    167.68 o 
  -4  14  10     3706.18     4541.74    274.60 o 
  -3  14  10     6010.38     7051.40    362.53 o 
  -2  14  10     5570.68     6162.04    218.55 o 
  -1  14  10      207.33      245.09     42.71 o 
   0  14  10       55.62       68.27     25.67 o 
   1  14  10     1315.68     1236.56     81.18 o 
   2  14  10     2773.41     2503.17    146.66 o 
 -11  15  10      130.66      146.37     39.67 o 
 -10  15  10      832.07      836.57    105.72 o 
  -9  15  10     1443.37     1268.57    134.94 o 
  -8  15  10     1136.43     1095.09     93.27 o 
  -7  15  10     1054.21      955.66     82.98 o 
  -6  15  10      716.14      844.87    134.12 o 
  -5  15  10       83.13       62.76     26.91 o 
  -4  15  10      199.49      293.48     74.00 o 
  -3  15  10       65.44      152.13     58.77 o 
  -2  15  10      247.29      299.52     78.60 o 
  -1  15  10     2164.46     2256.16    174.06 o 
   0  15  10      493.62      582.19     58.08 o 
   1  15  10      674.30      677.41     57.68 o 
   2  15  10      336.51      276.36     42.22 o 
 -11  16  10       61.77       52.58     39.41 o 
 -10  16  10      404.85      439.12     67.04 o 
  -9  16  10      570.09      607.12     89.87 o 
  -8  16  10      146.23      139.55     35.46 o 
  -7  16  10       60.57       51.04     40.68 o 
  -6  16  10      699.28      712.91    140.67 o 
  -5  16  10     1732.40     2188.94    130.67 o 
  -4  16  10      159.80      193.81     42.61 o 
  -3  16  10       37.90       49.60     38.28 o 
  -2  16  10       66.26       94.58     49.32 o 
  -1  16  10      183.12      201.22     56.75 o 
   0  16  10       10.97       20.87     15.65 o 
   1  16  10       33.85       43.82     16.55 o 
 -11  17  10      922.19      881.95     69.14 o 
 -10  17  10     1513.53     1456.60    204.19 o 
  -9  17  10     3218.92     3032.50    200.90 o 
  -8  17  10     3977.62     3768.73    172.14 o 
  -7  17  10     4308.97     4269.53    283.64 o 
  -6  17  10     1606.46     1482.38    112.07 o 
  -5  17  10      307.50      330.68     54.63 o 
  -4  17  10       73.75      101.14     26.74 o 
  -3  17  10      334.38      395.58     65.38 o 
  -2  17  10     2184.59     2540.15    193.16 o 
  -1  17  10     2293.40     2622.47    191.97 o 
   0  17  10     2640.67     2579.23    285.34 o 
   1  17  10      972.26      926.96    103.27 o 
 -10  18  10     3006.29     3013.39    322.83 o 
  -9  18  10      960.70     1008.73     82.98 o 
  -8  18  10        7.28       13.50     19.10 o 
  -7  18  10     2507.92     2209.74    135.84 o 
  -6  18  10     4579.19     3982.55    221.00 o 
  -5  18  10     4369.05     4440.69    430.17 o 
  -4  18  10     4604.72     5044.99    418.18 o 
  -3  18  10     4628.82     5155.57    263.94 o 
  -2  18  10      331.80      436.95     79.84 o 
  -1  18  10      369.11      444.76     76.79 o 
   0  18  10       62.23       54.09     30.87 o 
   1  18  10     1399.91     1236.32    163.71 o 
 -10  19  10      656.91      716.41    120.10 o 
  -9  19  10     1541.89     1551.88    118.47 o 
  -8  19  10     2624.08     2379.52    292.02 o 
  -7  19  10     4901.83     4320.51    161.01 o 
  -6  19  10      872.83      778.72     63.53 o 
  -5  19  10      191.15      229.71     46.15 o 
  -4  19  10      118.43      152.24     32.04 o 
  -3  19  10      356.49      406.69     57.49 o 
  -2  19  10      418.01      522.01     80.50 o 
  -1  19  10     2525.06     2719.41    182.52 o 
   0  19  10     1247.93     1407.35    118.56 o 
 -10  20  10       15.52       43.47     22.46 o 
  -9  20  10        5.05        9.82     13.58 o 
  -8  20  10       21.25       13.38     23.82 o 
  -7  20  10        0.52       19.05     16.96 o 
  -6  20  10      292.62      330.34     76.15 o 
  -5  20  10        9.87       -4.46     21.53 o 
  -4  20  10       52.45       91.69     24.97 o 
  -3  20  10      550.54      575.14     63.28 o 
  -2  20  10        2.99       17.01     24.68 o 
  -1  20  10       24.89        2.25     24.42 o 
   0  20  10       81.70       47.04     22.67 o 
  -9  21  10     1889.15     1993.07    216.49 o 
  -8  21  10     3508.35     3221.86    363.88 o 
  -7  21  10     1293.07     1228.74     75.35 o 
  -6  21  10      508.88      519.15     60.28 o 
  -5  21  10       28.05       19.76     17.61 o 
  -4  21  10       25.61       71.57     20.86 o 
  -3  21  10      525.19      627.37     80.12 o 
  -2  21  10     3884.64     4194.19    225.26 o 
  -1  21  10      638.49      674.02     79.21 o 
   0  21  10      694.48      751.31     75.50 o 
  -9  22  10     1120.85     1129.85     91.43 o 
  -8  22  10       15.49       41.35     20.54 o 
  -7  22  10      509.26      452.99     42.74 o 
  -6  22  10     3377.40     3095.35    144.43 o 
  -5  22  10     3644.68     3477.79    156.21 o 
  -4  22  10     4401.70     4636.31    239.29 o 
  -3  22  10     1456.53     1478.76     89.07 o 
  -2  22  10      515.15      587.19     72.45 o 
  -1  22  10      293.10      366.82     56.84 o 
  -8  23  10     4508.53     4688.13    438.67 o 
  -7  23  10     2530.77     2447.29    183.18 o 
  -6  23  10      714.37      649.72     57.72 o 
  -5  23  10      143.63      125.96     30.23 o 
  -4  23  10       57.38       73.68     22.49 o 
  -3  23  10     2266.37     2292.69    140.36 o 
  -2  23  10     3389.72     3747.02    206.54 o 
  -1  23  10     3484.18     3953.70    188.39 o 
  -7  24  10      118.90      116.43     36.56 o 
  -6  24  10      363.08      293.18     94.15 o 
  -5  24  10      823.75      678.42     55.42 o 
  -4  24  10      489.80      550.31     51.40 o 
  -3  24  10      449.29      468.27     41.75 o 
  -2  24  10     1188.28     1185.85     70.81 o 
  -6  25  10       27.90       42.18     22.64 o 
  -5  25  10       21.47       29.31     18.40 o 
  -4  25  10       22.05       44.75     20.11 o 
 -13   1  11      207.89      258.12     48.55 o 
 -12   1  11       18.13       53.89     26.22 o 
 -11   1  11      163.20      127.61     31.81 o 
 -10   1  11     1032.64      954.85     98.63 o 
  -9   1  11     2642.74     2770.19    175.51 o 
  -8   1  11     4105.27     4109.54    170.85 o 
  -7   1  11     2109.53     2047.10    114.19 o 
  -6   1  11     4161.86     4297.27    208.23 o 
  -5   1  11      236.53      207.93     36.03 o 
  -4   1  11      955.63      874.79     61.73 o 
  -3   1  11     1261.66     1154.60     82.21 o 
  -2   1  11     3412.02     3005.18    138.43 o 
  -1   1  11     2113.99     1988.40    103.68 o 
   0   1  11     1530.38     1422.27     77.92 o 
   1   1  11      592.56      557.62     61.49 o 
   2   1  11      194.05      176.59     50.50 o 
 -13   2  11     3555.48     3609.84    142.92 o 
 -12   2  11     3141.01     3336.49    185.81 o 
 -11   2  11     3639.13     3527.07    157.48 o 
 -10   2  11     4818.03     4880.47    299.91 o 
  -9   2  11     1793.39     1735.43    188.67 o 
  -8   2  11       38.63       94.49     30.79 o 
  -7   2  11     2832.43     2698.93    133.03 o 
  -6   2  11     8047.86     7686.32    292.56 o 
  -5   2  11    10110.70     9187.35    263.96 o 
  -4   2  11    14824.91    13687.77    267.32 o 
  -3   2  11     1535.92     1510.57     83.30 o 
  -2   2  11     1268.64     1228.01     73.97 o 
  -1   2  11      137.67      175.22     25.73 o 
   0   2  11      820.73      854.96     62.52 o 
   1   2  11     2614.15     2520.88    142.23 o 
   2   2  11     5295.70     4191.49    226.43 o 
 -13   3  11      387.84      404.02     92.97 o 
 -12   3  11       36.50       25.02     19.42 o 
 -11   3  11      424.75      390.58     50.18 o 
 -10   3  11     1928.24     1897.60    252.45 o 
  -9   3  11     4544.58     4678.49    323.80 o 
  -8   3  11     8102.08     8300.72    350.28 o 
  -7   3  11     3860.80     3911.30    165.35 o 
  -6   3  11     4138.46     4220.12    168.45 o 
  -5   3  11     1138.49     1092.16     78.80 o 
  -4   3  11      620.84      642.00     53.06 o 
  -3   3  11     5494.12     5435.30    167.80 o 
  -2   3  11     5607.71     5221.79    162.26 o 
  -1   3  11     7326.66     6246.14    307.65 o 
   0   3  11     3205.48     2833.51    167.70 o 
   1   3  11      296.16      315.76     42.79 o 
   2   3  11       88.69       87.23     33.37 o 
 -13   4  11      653.56      809.70    122.60 o 
 -12   4  11      337.40      321.29     45.88 o 
 -11   4  11      117.17      143.58     40.32 o 
 -10   4  11      376.64      366.71     57.04 o 
  -9   4  11     1744.13     1947.73    200.50 o 
  -8   4  11       69.71      109.99     39.00 o 
  -7   4  11      332.75      332.87     45.26 o 
  -6   4  11      283.81      316.06     43.44 o 
  -5   4  11     2048.26     2101.82     87.81 o 
  -4   4  11     2499.55     2495.02    124.71 o 
  -3   4  11      618.11      642.23     53.62 o 
  -2   4  11      303.96      254.63     33.61 o 
  -1   4  11      121.59      117.12     24.35 o 
   0   4  11      161.03      209.07     45.25 o 
   1   4  11     1491.95     1364.48     96.66 o 
   2   4  11      104.75       99.10     33.52 o 
 -13   5  11       51.83      130.54     57.87 o 
 -12   5  11       38.35       77.22     23.28 o 
 -11   5  11      446.26      350.56     94.92 o 
 -10   5  11      369.45      357.46     55.18 o 
  -9   5  11     1960.70     2079.23    205.25 o 
  -8   5  11     1857.46     1883.65    114.16 o 
  -7   5  11      384.75      351.32     45.64 o 
  -6   5  11      210.47      245.49     41.67 o 
  -5   5  11      264.81      283.93     31.39 o 
  -4   5  11      236.55      242.70     39.12 o 
  -3   5  11      520.08      539.55     48.40 o 
  -2   5  11     1433.46     1347.17    107.28 o 
  -1   5  11      811.69      723.30     67.52 o 
   0   5  11     1024.70      921.51    109.25 o 
   1   5  11      442.53      428.60     56.15 o 
   2   5  11      147.37      197.82     48.16 o 
 -13   6  11     3580.35     4095.44    281.39 o 
 -12   6  11     2619.31     2568.94    170.69 o 
 -11   6  11     3877.40     3431.68    193.03 o 
 -10   6  11     4634.36     3966.22    445.06 o 
  -9   6  11      698.25      677.13     84.18 o 
  -8   6  11       63.73       64.62     45.60 o 
  -7   6  11     3004.90     2984.00    180.36 o 
  -6   6  11    11822.58    11655.44    298.63 o 
  -5   6  11    13394.75    14163.81    399.38 o 
  -4   6  11     5703.52     5973.47    304.77 o 
  -3   6  11      831.30      958.27     72.69 o 
  -2   6  11     2697.56     2531.99    163.37 o 
  -1   6  11      915.12      803.44    142.70 o 
   0   6  11      316.37      384.19     84.87 o 
   1   6  11     1900.20     1892.10    157.95 o 
   2   6  11     3667.20     3217.30    190.14 o 
 -13   7  11      734.04      829.82    122.29 o 
 -12   7  11      301.65      252.27     48.86 o 
 -11   7  11      726.17      640.16     81.71 o 
 -10   7  11     5974.75     5600.62    344.05 o 
  -9   7  11     5859.14     5834.80    258.26 o 
  -8   7  11     8156.10     8097.70    312.43 o 
  -7   7  11     8904.32     9288.23    348.94 o 
  -6   7  11     4578.75     4656.09    167.17 o 
  -5   7  11      292.23      333.74     33.27 o 
  -4   7  11     2023.10     2240.66    115.12 o 
  -3   7  11     5805.38     5932.00    306.29 o 
  -2   7  11     7067.37     7092.13    383.03 o 
  -1   7  11     6717.90     6541.51    427.72 o 
   0   7  11     4610.24     4487.18    485.23 o 
   1   7  11     1468.56     1478.93    137.79 o 
   2   7  11      192.77      173.88     42.15 o 
 -12   8  11     2612.47     2597.32    277.89 o 
 -11   8  11     1852.09     1772.25    174.92 o 
 -10   8  11     1877.57     1891.97    184.44 o 
  -9   8  11       40.70        6.99     21.72 o 
  -8   8  11      165.97      176.20     44.87 o 
  -7   8  11      722.01      776.09     69.83 o 
  -6   8  11     2170.80     2374.51    105.73 o 
  -5   8  11     6955.09     7726.54    335.26 o 
  -4   8  11     8985.47     9777.32    303.61 o 
  -3   8  11     1263.01     1300.46     84.16 o 
  -2   8  11       55.81       41.13     22.74 o 
  -1   8  11      278.21      323.96     65.56 o 
   0   8  11      718.86      748.46    142.85 o 
   1   8  11     2790.33     2611.38    181.36 o 
   2   8  11      919.89      853.66     86.88 o 
 -12   9  11        3.45      -10.72     22.97 o 
 -11   9  11        7.11      -20.54     26.80 o 
 -10   9  11      578.17      599.19    104.95 o 
  -9   9  11      973.94      969.56     98.54 o 
  -8   9  11       61.43       83.05     31.08 o 
  -7   9  11      388.97      411.23     60.59 o 
  -6   9  11        0.21       24.81     37.24 o 
  -5   9  11     1202.10     1276.41     74.21 o 
  -4   9  11      142.19      116.04     29.32 o 
  -3   9  11      107.46       75.94     20.46 o 
  -2   9  11       97.50      150.67     37.84 o 
  -1   9  11       22.93       37.48     33.63 o 
   0   9  11       33.13       43.85     24.57 o 
   1   9  11       31.15        1.81     20.47 o 
   2   9  11        0.25      -15.69     20.98 o 
 -12  10  11     1927.07     1882.37    175.36 o 
 -11  10  11     1487.00     1434.36    150.57 o 
 -10  10  11      755.22      754.54    116.54 o 
  -9  10  11     4551.25     4576.11    217.80 o 
  -8  10  11       24.25       68.21     34.63 o 
  -7  10  11     2783.81     2701.47    157.67 o 
  -6  10  11     9749.10    10385.58    243.66 o 
  -5  10  11     6732.64     7633.18    255.67 o 
  -4  10  11      578.26      739.28     62.40 o 
  -3  10  11      501.06      570.25     65.32 o 
  -2  10  11       69.00       92.93     29.47 o 
  -1  10  11      296.72      298.84     49.88 o 
   0  10  11       85.57      100.47     23.85 o 
   1  10  11      650.08      683.97     86.34 o 
   2  10  11     1516.79     1373.86    104.04 o 
 -12  11  11       91.19       63.81     25.93 o 
 -11  11  11      344.65      392.11     77.93 o 
 -10  11  11    11185.48    10579.31    471.71 o 
  -9  11  11    11632.83    10856.96    390.64 o 
  -8  11  11     8219.06     7705.66    289.18 o 
  -7  11  11     3899.13     4034.54    192.23 o 
  -6  11  11     1855.07     2118.13    108.23 o 
  -5  11  11     1209.58     1451.55    113.96 o 
  -4  11  11     2094.10     2472.49    113.67 o 
  -3  11  11     4910.98     5599.02    217.33 o 
  -2  11  11     4039.21     4500.83    191.22 o 
  -1  11  11     6262.35     6099.14    226.78 o 
   0  11  11     2511.18     2435.57    128.19 o 
   1  11  11     1078.22     1029.50     99.63 o 
   2  11  11      111.44      118.10     29.60 o 
 -12  12  11     3083.39     2998.31    158.47 o 
 -11  12  11     3119.55     2910.32    209.68 o 
 -10  12  11     2613.90     2774.37    209.61 o 
  -9  12  11      277.79      298.19     51.82 o 
  -8  12  11      230.61      223.41     41.37 o 
  -7  12  11      965.55     1012.29     89.70 o 
  -6  12  11     3224.73     3413.60    138.01 o 
  -5  12  11     1391.74     1684.96    123.95 o 
  -4  12  11     5611.34     6374.19    207.46 o 
  -3  12  11     6687.83     7265.85    251.90 o 
  -2  12  11      497.49      534.17     62.60 o 
  -1  12  11       54.00       25.83     20.84 o 
   0  12  11      164.98      236.57     39.59 o 
   1  12  11     1815.52     1743.73    126.79 o 
 -12  13  11        3.11        7.76     19.65 o 
 -11  13  11      562.82      502.71     62.28 o 
 -10  13  11     3566.84     3008.49    213.12 o 
  -9  13  11      120.37       47.89     58.08 o 
  -8  13  11      403.46      421.81     56.35 o 
  -7  13  11      360.06      375.71     55.20 o 
  -6  13  11     1329.30     1574.01    142.57 o 
  -5  13  11      303.97      426.96     63.42 o 
  -4  13  11      259.38      291.28     73.51 o 
  -3  13  11       65.24       94.45     30.17 o 
  -2  13  11      479.24      481.67     77.11 o 
  -1  13  11     2095.56     2013.52    114.41 o 
   0  13  11      230.94      258.90     38.80 o 
   1  13  11      311.04      294.78     49.02 o 
 -11  14  11      782.17      739.83     70.29 o 
 -10  14  11      232.42      319.00     67.66 o 
  -9  14  11     1540.39     1417.15    105.20 o 
  -8  14  11       51.92       93.32     33.60 o 
  -7  14  11     1396.01     1350.31    100.95 o 
  -6  14  11     2577.54     2912.98    158.27 o 
  -5  14  11     1354.28     1600.72    116.43 o 
  -4  14  11      241.83      318.00     75.74 o 
  -3  14  11      296.99      412.03     84.01 o 
  -2  14  11       17.81       16.06     52.50 o 
  -1  14  11      427.98      449.08     51.01 o 
   0  14  11       60.57       69.02     19.64 o 
   1  14  11      186.25      143.12     31.00 o 
 -11  15  11      115.66      118.96     25.10 o 
 -10  15  11     1945.13     1896.16    154.59 o 
  -9  15  11     5837.77     5439.86    214.46 o 
  -8  15  11     5635.19     5330.40    214.51 o 
  -7  15  11     2355.53     2315.95    130.22 o 
  -6  15  11      232.56      334.38     79.45 o 
  -5  15  11      289.37      371.38     56.20 o 
  -4  15  11      870.09     1273.10    136.83 o 
  -3  15  11     2568.44     3143.80    223.69 o 
  -2  15  11     2001.46     2217.92    131.94 o 
  -1  15  11     3324.60     3453.15    263.46 o 
   0  15  11     2420.93     2342.81    137.95 o 
   1  15  11      761.11      695.28     64.54 o 
 -11  16  11     4200.47     4093.83    385.59 o 
 -10  16  11     1478.81     1435.74    127.78 o 
  -9  16  11      150.12      107.72     30.26 o 
  -8  16  11      710.35      646.42     66.15 o 
  -7  16  11     1566.45     1660.41    170.53 o 
  -6  16  11     4089.70     3950.42    271.35 o 
  -5  16  11     5099.40     6041.67    230.13 o 
  -4  16  11     5473.78     6567.09    335.89 o 
  -3  16  11     2780.70     3238.91    221.77 o 
  -2  16  11      241.88      245.68     63.57 o 
  -1  16  11       67.21       56.64     30.72 o 
   0  16  11      339.45      373.10     39.31 o 
 -11  17  11      219.56      271.58     37.82 o 
 -10  17  11     1718.19     1858.11    207.21 o 
  -9  17  11      716.09      705.76     67.67 o 
  -8  17  11      979.46     1002.17     88.59 o 
  -7  17  11     1067.34      874.42     82.28 o 
  -6  17  11      296.59      342.24     75.08 o 
  -5  17  11        5.86       25.21     22.41 o 
  -4  17  11      555.37      693.65     71.54 o 
  -3  17  11      986.65     1113.36    122.09 o 
  -2  17  11      431.57      455.79     78.56 o 
  -1  17  11     2076.05     2558.75    177.67 o 
   0  17  11     1197.61     1210.97    209.99 o 
 -10  18  11       22.43       19.69     17.23 o 
  -9  18  11       77.40       71.23     22.76 o 
  -8  18  11       11.08        0.59     15.97 o 
  -7  18  11       45.13       24.04     16.94 o 
  -6  18  11      428.73      379.22     73.22 o 
  -5  18  11      628.31      648.36     65.71 o 
  -4  18  11      168.22      205.88     71.45 o 
  -3  18  11        2.56       48.56     35.33 o 
  -2  18  11      127.64      153.22     47.10 o 
  -1  18  11      317.10      371.50     63.73 o 
   0  18  11        0.87      -11.19     19.81 o 
 -10  19  11      930.53     1148.57    129.96 o 
  -9  19  11     1922.57     1681.91    129.02 o 
  -8  19  11     3341.99     2743.17    138.91 o 
  -7  19  11     2989.94     2766.24    117.19 o 
  -6  19  11      436.55      388.86     52.06 o 
  -5  19  11       39.42       61.00     29.82 o 
  -4  19  11      467.39      548.89     58.66 o 
  -3  19  11      454.97      543.03     77.78 o 
  -2  19  11     1076.73     1225.83    116.83 o 
  -1  19  11     1382.35     1523.73    122.24 o 
  -9  20  11      181.00      158.84     73.04 o 
  -8  20  11      252.67      283.53     33.70 o 
  -7  20  11     1236.83     1020.15     79.11 o 
  -6  20  11     2895.61     2720.49    137.06 o 
  -5  20  11     5497.67     5389.01    223.90 o 
  -4  20  11     4802.72     5155.05    306.12 o 
  -3  20  11     2633.62     2834.93    162.47 o 
  -2  20  11       96.02      136.65     39.48 o 
  -1  20  11        1.48        5.65     19.38 o 
  -9  21  11     2655.48     3272.95    222.11 o 
  -8  21  11     2950.36     2367.84    114.23 o 
  -7  21  11     1668.89     1461.90     91.22 o 
  -6  21  11      364.99      353.78     46.13 o 
  -5  21  11      131.82      144.96     50.42 o 
  -4  21  11      135.39      169.56     30.63 o 
  -3  21  11      371.37      436.00     44.73 o 
  -2  21  11      850.33      949.38    108.66 o 
  -1  21  11     2497.18     3044.86    160.04 o 
  -8  22  11      100.95      100.51     28.55 o 
  -7  22  11      735.10      544.24     60.99 o 
  -6  22  11       33.69       17.45     23.11 o 
  -5  22  11      298.15      294.22     39.46 o 
  -4  22  11      805.57      840.35     59.14 o 
  -3  22  11      591.56      548.64     48.55 o 
  -2  22  11        8.33       20.60     13.47 o 
  -7  23  11      356.79      324.82     37.03 o 
  -6  23  11       35.15       39.61     28.46 o 
  -5  23  11        1.73       34.00     17.79 o 
  -4  23  11      113.27      104.49     19.46 o 
  -3  23  11      223.81      221.07     27.73 o 
 -13   0  12     3638.78     3759.65    239.66 o 
 -12   0  12     1699.99     1756.88    175.01 o 
 -11   0  12     2846.71     2780.88    176.51 o 
 -10   0  12     1721.44     1837.18    195.23 o 
  -9   0  12       45.05       64.39     49.81 o 
  -8   0  12      162.58      177.34     57.21 o 
  -7   0  12      787.08      593.66    107.96 o 
  -6   0  12     3828.65     3806.65    296.06 o 
  -5   0  12     9338.44     8698.40    478.05 o 
  -4   0  12     4426.59     3889.58    276.83 o 
  -3   0  12      384.28      404.36     63.17 o 
  -2   0  12     1412.16     1379.99    112.83 o 
  -1   0  12       73.84       37.44     24.00 o 
   0   0  12     1770.76     1344.17    135.73 o 
   1   0  12     4916.84     3761.35    206.00 o 
 -13   1  12      649.26      675.93     67.50 o 
 -12   1  12      422.29      388.71     56.73 o 
 -11   1  12     1380.27     1366.82     77.72 o 
 -10   1  12     1647.89     1568.59    124.96 o 
  -9   1  12     3233.99     3406.58    193.65 o 
  -8   1  12     4680.32     4952.31    192.51 o 
  -7   1  12      601.65      584.34     76.52 o 
  -6   1  12     1908.30     1877.62    140.57 o 
  -5   1  12       73.91       65.13     31.98 o 
  -4   1  12      347.33      318.57     43.46 o 
  -3   1  12     7465.46     6782.05    196.28 o 
  -2   1  12     8059.67     6848.82    203.55 o 
  -1   1  12     4985.10     4042.42    135.23 o 
   0   1  12     1493.49     1122.91     86.27 o 
   1   1  12      574.63      421.41     63.94 o 
 -13   2  12       87.70      123.69     28.91 o 
 -12   2  12       31.93       10.70     15.36 o 
 -11   2  12       21.88       22.67     19.37 o 
 -10   2  12        8.37       18.81     27.50 o 
  -9   2  12        7.16       52.95     47.45 o 
  -8   2  12      457.82      537.94     61.61 o 
  -7   2  12      663.33      687.77     85.49 o 
  -6   2  12      273.22      308.95     57.79 o 
  -5   2  12      933.10      908.64     97.26 o 
  -4   2  12       24.20       24.37     23.26 o 
  -3   2  12      263.00      282.30     36.23 o 
  -2   2  12      648.93      535.78     48.99 o 
  -1   2  12        9.30       17.45     18.65 o 
   0   2  12       26.33       34.94     17.93 o 
   1   2  12      115.27       32.79     22.05 o 
 -13   3  12       99.21      119.07     29.10 o 
 -12   3  12       32.28       29.97     17.96 o 
 -11   3  12       87.17       90.98     30.35 o 
 -10   3  12      924.05      850.11     70.31 o 
  -9   3  12     1139.85     1063.53    147.31 o 
  -8   3  12     2748.34     3013.57    149.15 o 
  -7   3  12     4198.44     4104.83    173.97 o 
  -6   3  12      318.72      340.49     74.81 o 
  -5   3  12        3.00       41.31     26.82 o 
  -4   3  12      964.09     1024.62     81.91 o 
  -3   3  12      911.17      822.89     70.91 o 
  -2   3  12     2915.88     2643.93    127.69 o 
  -1   3  12     2397.90     2102.88    176.70 o 
   0   3  12      694.99      600.72     64.09 o 
   1   3  12       39.55       27.16     17.05 o 
 -13   4  12     4523.99     4960.28    301.84 o 
 -12   4  12     4143.20     3485.11    162.20 o 
 -11   4  12     4684.79     4057.81    335.84 o 
 -10   4  12     1471.67     1298.13    113.58 o 
  -9   4  12      566.79      567.05    109.37 o 
  -8   4  12     1921.06     2015.40    121.28 o 
  -7   4  12     4175.81     4326.15    180.43 o 
  -6   4  12     9593.35    10145.15    309.01 o 
  -5   4  12     7326.49     7531.32    240.60 o 
  -4   4  12    11426.53    11364.04    271.62 o 
  -3   4  12     1539.60     1439.35    118.90 o 
  -2   4  12       90.47       55.00     20.13 o 
  -1   4  12      127.36      118.91     31.41 o 
   0   4  12      694.55      743.23     71.47 o 
   1   4  12     1929.72     1674.06    133.74 o 
 -13   5  12      190.36      194.52     58.17 o 
 -12   5  12      951.85      712.66     66.98 o 
 -11   5  12     3885.59     3271.95    311.99 o 
 -10   5  12     4182.89     4018.22    281.34 o 
  -9   5  12     6033.90     6231.10    270.64 o 
  -8   5  12     7295.78     7743.03    318.15 o 
  -7   5  12     3887.46     4178.84    176.27 o 
  -6   5  12     1033.03     1135.06     86.49 o 
  -5   5  12       24.24       42.67     23.92 o 
  -4   5  12      896.64      911.76     73.44 o 
  -3   5  12     1946.10     1906.20    108.27 o 
  -2   5  12     8572.19     7431.33    286.41 o 
  -1   5  12     2135.79     2110.72    177.98 o 
   0   5  12     1416.98     1389.72    132.71 o 
   1   5  12      119.26       61.06     23.48 o 
 -13   6  12      980.01     1131.32    134.98 o 
 -12   6  12      221.38      194.40     41.40 o 
 -11   6  12      756.63      866.31    120.70 o 
 -10   6  12       82.34       92.23     51.42 o 
  -9   6  12      120.92      147.11     39.53 o 
  -8   6  12       26.58       61.99     24.69 o 
  -7   6  12      981.25     1115.78     87.16 o 
  -6   6  12     2122.51     2459.62    130.31 o 
  -5   6  12     1861.93     2039.33     87.95 o 
  -4   6  12     1807.01     1813.73    105.50 o 
  -3   6  12      122.89       87.19     33.31 o 
  -2   6  12     1040.80      843.22    100.20 o 
  -1   6  12      198.51      186.23     55.94 o 
   0   6  12      293.10      299.54     62.18 o 
   1   6  12      437.28      429.90     45.19 o 
 -12   7  12      118.20       86.12     31.38 o 
 -11   7  12       13.72      116.93     61.84 o 
 -10   7  12      564.16      569.57    104.25 o 
  -9   7  12      896.18      883.66     93.28 o 
  -8   7  12     1166.52     1160.84    108.79 o 
  -7   7  12       74.42       56.70     30.71 o 
  -6   7  12       85.37      160.09     37.71 o 
  -5   7  12      307.50      374.36     35.65 o 
  -4   7  12       59.10       81.16     21.33 o 
  -3   7  12       29.10       45.33     24.65 o 
  -2   7  12       34.43       61.54     61.28 o 
  -1   7  12      244.62      222.05     70.69 o 
   0   7  12       88.15       70.03     37.33 o 
   1   7  12      141.93      163.33     29.84 o 
 -12   8  12     2195.77     2137.34    131.37 o 
 -11   8  12     4284.02     4312.46    269.73 o 
 -10   8  12     3291.03     3174.14    233.28 o 
  -9   8  12       91.63       72.99     33.42 o 
  -8   8  12     1124.71     1142.73    104.41 o 
  -7   8  12     5298.72     5675.01    264.25 o 
  -6   8  12     8566.89     9524.87    240.41 o 
  -5   8  12     4013.27     4441.13    132.12 o 
  -4   8  12     3232.36     3360.13    143.88 o 
  -3   8  12     3364.32     3411.51    189.92 o 
  -2   8  12      306.14      282.40     60.25 o 
  -1   8  12      511.29      495.53     58.02 o 
   0   8  12      385.11      409.28     70.37 o 
   1   8  12      958.63      901.15     62.92 o 
 -12   9  12      156.28      175.51     56.60 o 
 -11   9  12     1458.39     1414.62    143.51 o 
 -10   9  12     5479.71     5309.31    305.13 o 
  -9   9  12     4882.84     4613.66    214.80 o 
  -8   9  12    10083.48     9704.46    336.19 o 
  -7   9  12     5440.24     5543.38    235.54 o 
  -6   9  12      641.17      811.04     62.40 o 
  -5   9  12      248.39      299.29     34.92 o 
  -4   9  12      924.68     1034.20     76.25 o 
  -3   9  12     4092.73     4358.29    194.02 o 
  -2   9  12     7649.00     8020.83    275.63 o 
  -1   9  12     4341.64     4295.11    180.12 o 
   0   9  12     1543.27     1515.94    125.79 o 
   1   9  12      596.18      599.12     49.33 o 
 -12  10  12     4258.54     3998.61    325.00 o 
 -11  10  12     1859.07     1877.55    161.76 o 
 -10  10  12      243.62      264.03     69.06 o 
  -9  10  12      231.05      199.95     67.61 o 
  -8  10  12       88.91       81.83     52.50 o 
  -7  10  12     3003.65     3058.87    164.80 o 
  -6  10  12     4845.92     5624.88    156.77 o 
  -5  10  12     3374.17     3737.44    116.35 o 
  -4  10  12     2439.65     2642.33    121.16 o 
  -3  10  12      331.53      346.40     50.52 o 
  -2  10  12       27.93       38.59     22.09 o 
  -1  10  12      515.31      502.75     54.84 o 
   0  10  12      445.55      450.34     66.16 o 
   1  10  12      713.59      673.15     68.71 o 
 -12  11  12       10.60       10.87     18.97 o 
 -11  11  12      494.09      494.78     83.40 o 
 -10  11  12       23.79        7.92     30.93 o 
  -9  11  12      952.39      969.25     90.30 o 
  -8  11  12      168.80      171.43     59.96 o 
  -7  11  12      623.50      576.90     67.15 o 
  -6  11  12        6.21       -1.36     19.06 o 
  -5  11  12      356.92      415.83     35.92 o 
  -4  11  12       25.56       30.83     17.12 o 
  -3  11  12      257.37      280.08     42.93 o 
  -2  11  12       80.76       60.07     23.71 o 
  -1  11  12       96.64       77.31     35.18 o 
   0  11  12        6.85        6.58     17.44 o 
 -12  12  12     1610.93     1622.48    105.43 o 
 -11  12  12     2242.97     2104.96    161.03 o 
 -10  12  12       86.31      151.66     53.37 o 
  -9  12  12       85.37       84.82     31.82 o 
  -8  12  12      692.10      638.48     70.82 o 
  -7  12  12     1985.11     2134.69    130.22 o 
  -6  12  12     2836.79     3185.62    170.34 o 
  -5  12  12      453.66      565.66     62.39 o 
  -4  12  12      196.44      227.46     39.48 o 
  -3  12  12       88.11      115.18     26.49 o 
  -2  12  12       48.08       11.10     18.12 o 
  -1  12  12      109.62      127.55     28.53 o 
   0  12  12      219.48      219.54     42.74 o 
 -12  13  12       47.34       32.09     22.59 o 
 -11  13  12      972.04      871.43     97.75 o 
 -10  13  12     5999.53     5524.00    283.74 o 
  -9  13  12     5593.94     5127.21    209.18 o 
  -8  13  12     4173.77     3848.90    177.46 o 
  -7  13  12     3837.63     3898.83    177.49 o 
  -6  13  12      311.55      350.39     51.75 o 
  -5  13  12      761.49     1002.58     71.78 o 
  -4  13  12     2487.26     3217.35    233.24 o 
  -3  13  12     2862.09     3126.76    323.76 o 
  -2  13  12     4266.16     4378.77    317.64 o 
  -1  13  12     2150.47     2164.15    183.57 o 
   0  13  12     1358.97     1234.05     85.15 o 
 -11  14  12     2247.88     2066.51    149.09 o 
 -10  14  12      195.20      218.29     54.43 o 
  -9  14  12     1159.18     1079.75     85.89 o 
  -8  14  12      178.45      207.60     39.33 o 
  -7  14  12     2080.29     2244.19    125.54 o 
  -6  14  12     7928.46     9315.31    548.68 o 
  -5  14  12     6741.78     7663.08    350.79 o 
  -4  14  12     5936.63     6936.24    250.17 o 
  -3  14  12     1329.12     1484.87     97.72 o 
  -2  14  12       78.77       73.35     22.76 o 
  -1  14  12      326.90      334.42     39.43 o 
   0  14  12      849.75      835.71     72.33 o 
 -11  15  12      488.95      404.29     48.00 o 
 -10  15  12      959.19      941.06     98.19 o 
  -9  15  12      600.53      543.57     57.59 o 
  -8  15  12     2606.33     2391.24    127.83 o 
  -7  15  12     1010.61     1010.44    128.55 o 
  -6  15  12      116.20      133.08     34.64 o 
  -5  15  12      100.97       98.81     42.21 o 
  -4  15  12       56.27       60.15     47.59 o 
  -3  15  12      327.69      325.62     66.63 o 
  -2  15  12     1414.38     1516.13    150.18 o 
  -1  15  12     1014.04     1017.34     73.58 o 
 -11  16  12       99.89      104.86     22.15 o 
 -10  16  12       55.22       75.81     22.26 o 
  -9  16  12        6.29       12.26     36.50 o 
  -8  16  12       27.45       33.65     37.12 o 
  -7  16  12      137.08      140.39     48.89 o 
  -6  16  12      457.36      500.34     57.65 o 
  -5  16  12      806.22      889.06     78.17 o 
  -4  16  12      171.34      205.31     42.52 o 
  -3  16  12       45.86       82.59     42.78 o 
  -2  16  12       18.62       -7.83     26.57 o 
  -1  16  12        3.17        0.05     11.88 o 
 -10  17  12     1495.20     1598.27    201.20 o 
  -9  17  12     3935.10     3933.40    160.38 o 
  -8  17  12     3560.49     3358.22    160.24 o 
  -7  17  12     1562.23     1449.07    141.90 o 
  -6  17  12      390.02      423.65     78.16 o 
  -5  17  12       17.82       18.18     28.11 o 
  -4  17  12      500.56      592.92     61.34 o 
  -3  17  12     2088.42     2294.70    118.87 o 
  -2  17  12     1433.80     1519.92    129.54 o 
  -1  17  12     1826.65     2015.34    134.88 o 
 -10  18  12      395.83      495.38     83.59 o 
  -9  18  12        8.99       71.88     35.62 o 
  -8  18  12      442.78      399.30     67.76 o 
  -7  18  12     2931.91     2880.01    195.52 o 
  -6  18  12     3551.01     3245.51    209.64 o 
  -5  18  12     5153.29     5642.81    506.76 o 
  -4  18  12     4925.64     5369.93    531.81 o 
  -3  18  12     1335.72     1531.44    113.80 o 
  -2  18  12       84.03      106.32     26.53 o 
  -9  19  12     1737.37     2113.64    175.29 o 
  -8  19  12     1710.22     1651.28     99.53 o 
  -7  19  12      829.47      755.95     87.76 o 
  -6  19  12      340.29      321.64     55.08 o 
  -5  19  12       38.86       55.49     21.15 o 
  -4  19  12      847.39      979.04     70.23 o 
  -3  19  12     1138.92     1315.91     79.09 o 
  -2  19  12     1467.91     1620.19    223.40 o 
  -8  20  12       12.47      -14.23     24.65 o 
  -7  20  12       49.22       24.50     18.66 o 
  -6  20  12        7.10       11.84     19.90 o 
  -5  20  12       82.13       69.78     18.39 o 
  -4  20  12       12.84       16.34     22.76 o 
  -3  20  12       51.76       77.08     22.54 o 
  -2  20  12       21.51       48.32     15.54 o 
  -8  21  12     1422.74     1089.59     88.59 o 
  -7  21  12      415.24      345.84     53.85 o 
  -6  21  12      131.40       82.76     27.61 o 
  -5  21  12       91.95      107.96     32.22 o 
  -4  21  12      111.29      108.16     21.38 o 
  -3  21  12     1547.56     1588.38    122.97 o 
  -7  22  12     1102.00      866.98     76.51 o 
  -6  22  12     2592.75     2311.12    135.11 o 
  -5  22  12     3066.18     2826.54    153.85 o 
  -4  22  12     1576.47     1534.78    105.53 o 
 -13   1  13        6.64       48.96     33.46 o 
 -12   1  13      241.64      191.06     31.28 o 
 -11   1  13     1007.25      899.90     58.85 o 
 -10   1  13     1581.82     1692.92    129.27 o 
  -9   1  13     2459.21     2650.42    168.27 o 
  -8   1  13     2488.45     2474.86    167.14 o 
  -7   1  13      198.13      182.51     43.11 o 
  -6   1  13       14.65       33.96     23.19 o 
  -5   1  13      155.58      170.85     45.54 o 
  -4   1  13      649.61      616.85     62.82 o 
  -3   1  13     2098.83     1881.54     94.17 o 
  -2   1  13     4665.36     3881.76    131.37 o 
  -1   1  13     1644.62     1268.89     74.56 o 
   0   1  13      537.36      404.68     59.13 o 
 -13   2  13     5198.48     5282.60    278.63 o 
 -12   2  13     1858.32     1680.58     87.38 o 
 -11   2  13     2102.50     2033.45    180.39 o 
 -10   2  13      644.21      630.93     79.37 o 
  -9   2  13      777.62      787.10     86.07 o 
  -8   2  13     2027.98     2154.84    158.40 o 
  -7   2  13     1736.71     1793.71    139.43 o 
  -6   2  13     6951.82     7006.07    434.33 o 
  -5   2  13     8609.63     8585.96    338.22 o 
  -4   2  13     5245.55     5034.78    192.10 o 
  -3   2  13      587.34      506.91     56.40 o 
  -2   2  13        0.31      -16.85     16.88 o 
  -1   2  13      840.15      749.76     69.64 o 
   0   2  13     1369.37     1162.90    105.63 o 
 -13   3  13       12.99        7.89     20.65 o 
 -12   3  13      841.91      766.58     57.15 o 
 -11   3  13     2837.21     2363.42    191.12 o 
 -10   3  13     4267.37     4374.69    209.62 o 
  -9   3  13     5361.18     6077.70    255.92 o 
  -8   3  13     6290.87     6336.33    225.23 o 
  -7   3  13     1156.36     1108.05    114.06 o 
  -6   3  13       58.75       56.95     50.87 o 
  -5   3  13     1188.67     1149.77    113.63 o 
  -4   3  13     1199.68     1137.83     84.63 o 
  -3   3  13     1668.11     1656.43    100.21 o 
  -2   3  13     2849.06     2708.47    146.19 o 
  -1   3  13     1629.54     1511.75    101.00 o 
   0   3  13     1333.70     1149.91    105.50 o 
 -13   4  13      844.89      955.50    111.00 o 
 -12   4  13     1024.07      863.25     93.19 o 
 -11   4  13      645.28      654.45    102.71 o 
 -10   4  13       13.24       46.50     27.00 o 
  -9   4  13      382.93      420.26     91.64 o 
  -8   4  13      956.08     1026.01     85.56 o 
  -7   4  13      671.29      611.11     81.38 o 
  -6   4  13      650.37      756.06     90.55 o 
  -5   4  13     1548.23     1690.56    135.86 o 
  -4   4  13       53.62       43.34     28.23 o 
  -3   4  13      394.47      416.37     49.53 o 
  -2   4  13      310.90      352.29     54.44 o 
  -1   4  13       27.20       12.90     32.03 o 
   0   4  13      108.80       96.97     18.42 o 
 -12   5  13      233.86      230.83     45.42 o 
 -11   5  13      339.97      347.36     78.13 o 
 -10   5  13      789.28      766.83     81.45 o 
  -9   5  13      244.61      250.97     66.20 o 
  -8   5  13     1071.42     1082.65     87.42 o 
  -7   5  13     2194.33     2367.81    129.15 o 
  -6   5  13      223.94      269.68     52.99 o 
  -5   5  13        7.59       59.56     62.15 o 
  -4   5  13     1366.09     1478.45     94.60 o 
  -3   5  13      897.45      856.49     67.85 o 
  -2   5  13      615.08      588.44     77.59 o 
  -1   5  13      160.93      130.05     44.30 o 
   0   5  13      218.86      208.09     30.44 o 
 -12   6  13     6216.22     5711.59    379.98 o 
 -11   6  13     3744.42     3511.69    234.82 o 
 -10   6  13      245.11      299.57     77.79 o 
  -9   6  13        7.73       -7.65     32.02 o 
  -8   6  13     1190.93     1359.83    110.73 o 
  -7   6  13     1768.44     1996.34    118.20 o 
  -6   6  13     7383.15     8077.97    253.17 o 
  -5   6  13     6066.70     6563.28    276.01 o 
  -4   6  13     3105.99     3400.26    145.74 o 
  -3   6  13      959.20      973.50    102.41 o 
  -2   6  13      153.05      164.75     39.16 o 
  -1   6  13      962.05      951.79     76.77 o 
   0   6  13      602.06      580.25     49.58 o 
 -12   7  13      949.61      784.22     74.24 o 
 -11   7  13     1074.92     1185.43    130.40 o 
 -10   7  13     4037.48     4025.82    258.97 o 
  -9   7  13     6900.65     6737.93    267.99 o 
  -8   7  13     2970.02     3008.33    167.87 o 
  -7   7  13     2426.59     2668.10    143.31 o 
  -6   7  13      340.06      374.12     50.57 o 
  -5   7  13       64.55      143.55     35.70 o 
  -4   7  13     3082.84     3315.31    144.32 o 
  -3   7  13     2979.44     3402.16    312.61 o 
  -2   7  13     2465.72     2584.99    183.10 o 
  -1   7  13     2245.89     2242.44    117.30 o 
   0   7  13     1609.85     1414.30     78.65 o 
 -12   8  13      735.06      710.00     69.21 o 
 -11   8  13     1497.60     1480.38    142.87 o 
 -10   8  13       76.42      100.45     44.25 o 
  -9   8  13       45.89       45.45     30.40 o 
  -8   8  13     1395.30     1348.63    108.40 o 
  -7   8  13      739.59      860.18     74.34 o 
  -6   8  13      869.36     1119.51     83.73 o 
  -5   8  13     4231.65     4733.45    153.35 o 
  -4   8  13      590.44      642.66     52.40 o 
  -3   8  13      200.49      152.89     40.27 o 
  -2   8  13       93.76      124.23     42.15 o 
  -1   8  13      338.30      375.95     60.70 o 
   0   8  13      371.91      305.27     48.10 o 
 -12   9  13      182.15      151.78     32.34 o 
 -11   9  13      153.51      207.74     54.35 o 
 -10   9  13      633.75      642.70     94.18 o 
  -9   9  13      787.38      760.37     77.60 o 
  -8   9  13        0.93       15.64     55.37 o 
  -7   9  13      483.11      516.16     50.14 o 
  -6   9  13     2819.21     3305.09    182.87 o 
  -5   9  13       10.28       19.53     27.98 o 
  -4   9  13      140.14      151.72     23.26 o 
  -3   9  13        5.07      -26.91     27.14 o 
  -2   9  13      171.26      218.93     51.36 o 
  -1   9  13      159.83      163.43     60.07 o 
   0   9  13       56.43       47.89     16.90 o 
 -12  10  13     1793.02     1736.36    210.08 o 
 -11  10  13      203.99      166.67     47.80 o 
 -10  10  13       47.40       81.50     42.84 o 
  -9  10  13       73.23       53.80     30.48 o 
  -8  10  13      277.36      331.05     52.06 o 
  -7  10  13      664.31      634.11     69.54 o 
  -6  10  13     1500.20     1754.23     83.37 o 
  -5  10  13      932.00     1063.93     65.58 o 
  -4  10  13     2486.87     2736.02    101.31 o 
  -3  10  13     1134.10     1134.19     68.96 o 
  -2  10  13       17.58       11.63     17.43 o 
  -1  10  13      328.65      308.19     65.86 o 
 -12  11  13      507.64      445.94     49.59 o 
 -11  11  13     1289.86     1091.30    109.91 o 
 -10  11  13     8951.48     8283.15    365.05 o 
  -9  11  13     6163.22     5888.63    227.28 o 
  -8  11  13     4747.15     4618.42    197.77 o 
  -7  11  13     1437.50     1462.27    134.20 o 
  -6  11  13      155.95      206.44     42.79 o 
  -5  11  13      196.72      273.11     36.63 o 
  -4  11  13     3340.96     3752.25    127.77 o 
  -3  11  13     6455.40     6122.57    207.23 o 
  -2  11  13     4084.04     4253.03    165.11 o 
  -1  11  13     2950.72     2753.44    267.44 o 
 -11  12  13     1189.95     1137.38    107.26 o 
 -10  12  13      491.13      535.49     79.14 o 
  -9  12  13     1116.59     1121.41     88.37 o 
  -8  12  13     1234.96     1191.62     91.67 o 
  -7  12  13     2929.90     3019.22    147.58 o 
  -6  12  13     5069.82     6130.92    416.05 o 
  -5  12  13     6097.08     6770.10    198.26 o 
  -4  12  13      816.41      892.23     52.05 o 
  -3  12  13      111.81      120.65     25.82 o 
  -2  12  13        0.82      -12.32     12.32 o 
  -1  12  13      177.79      222.91     35.52 o 
 -11  13  13       32.21       16.56     17.05 o 
 -10  13  13     1338.47     1312.73    116.88 o 
  -9  13  13     1200.92     1171.08     86.38 o 
  -8  13  13      742.61      743.54     69.59 o 
  -7  13  13      200.03      258.56     63.98 o 
  -6  13  13      289.18      349.78     73.75 o 
  -5  13  13      387.68      537.97     50.50 o 
  -4  13  13       27.92       24.32     14.91 o 
  -3  13  13      291.44      277.53     30.34 o 
  -2  13  13      554.61      539.57     46.44 o 
  -1  13  13      272.97      244.46     42.60 o 
 -11  14  13      370.00      299.70     49.63 o 
 -10  14  13       15.20      -19.80     19.80 o 
  -9  14  13      494.88      449.13     50.24 o 
  -8  14  13      752.82      727.22     68.73 o 
  -7  14  13      513.20      567.87     92.37 o 
  -6  14  13      999.43      994.20    118.21 o 
  -5  14  13     1278.55     1426.51     75.92 o 
  -4  14  13      364.06      382.46     39.54 o 
  -3  14  13      151.58      191.72     29.77 o 
  -2  14  13       86.60       74.72     20.09 o 
 -10  15  13     1396.47     1372.47    108.71 o 
  -9  15  13     3522.83     3415.35    142.60 o 
  -8  15  13     2056.73     1858.20    165.36 o 
  -7  15  13      914.34      852.60    104.60 o 
  -6  15  13       73.92       73.79     37.40 o 
  -5  15  13       42.44       53.59     25.60 o 
  -4  15  13     1022.71     1191.85     79.09 o 
  -3  15  13     2580.11     2702.11    145.98 o 
  -2  15  13     2915.28     2831.19    259.36 o 
 -10  16  13      192.18      176.78     40.20 o 
  -9  16  13       56.31       51.25     14.24 o 
  -8  16  13      621.06      520.63     78.58 o 
  -7  16  13     2360.76     2307.65    172.51 o 
  -6  16  13     4258.31     4185.14    239.45 o 
  -5  16  13     6028.29     6737.26    460.28 o 
  -4  16  13     2867.64     3052.06    152.97 o 
  -3  16  13      594.63      647.74     43.11 o 
  -2  16  13        0.29        1.79     15.29 o 
  -9  17  13     2102.16     2232.32    173.01 o 
  -8  17  13     1561.81     1377.07    125.10 o 
  -7  17  13      522.20      522.28     76.38 o 
  -6  17  13       12.46       -2.33     21.55 o 
  -5  17  13      102.01      121.82     26.02 o 
  -4  17  13      921.34     1080.07     80.70 o 
  -3  17  13     1105.07     1086.62     75.42 o 
  -8  18  13        2.13      -23.33     30.86 o 
  -7  18  13        3.05       -1.34     27.96 o 
  -6  18  13       14.17       42.33     28.76 o 
  -5  18  13       12.85       -7.23     13.29 o 
  -4  18  13      231.55      219.42     30.36 o 
  -3  18  13       46.18       38.96     13.99 o 
  -8  19  13     1439.90     1256.04    102.51 o 
  -7  19  13      646.59      625.04     71.71 o 
  -6  19  13      410.10      446.59     62.12 o 
  -5  19  13       80.03       82.81     27.58 o 
  -4  19  13      236.76      259.45     30.45 o 
  -8  20  13      874.13      752.11     71.01 o 
  -7  20  13     2359.89     2093.34    132.05 o 
  -6  20  13     3602.64     3417.01    176.99 o 
  -5  20  13     3716.94     3507.33    176.25 o 
 -12   0  14     2016.87     1641.08     95.32 o 
 -11   0  14     1191.13     1082.30    176.73 o 
 -10   0  14      142.10      157.51     64.01 o 
  -9   0  14      433.62      458.09     92.15 o 
  -8   0  14     1643.73     1818.50    196.93 o 
  -7   0  14     4931.27     5290.93    353.79 o 
  -6   0  14     8707.90     8711.50    479.47 o 
  -5   0  14     4509.87     4410.91    320.65 o 
  -4   0  14      320.02      327.41     80.38 o 
  -3   0  14      109.43       87.23     36.79 o 
  -2   0  14      135.63       69.56     32.89 o 
 -12   1  14      737.34      648.14     52.31 o 
 -11   1  14     2927.12     2644.71    159.79 o 
 -10   1  14     4679.92     4559.74    207.77 o 
  -9   1  14     5468.11     5644.20    251.23 o 
  -8   1  14     2532.77     2506.21    164.22 o 
  -7   1  14      197.51      150.36     40.25 o 
  -6   1  14       34.92       15.42     32.31 o 
  -5   1  14     1230.41     1177.42    111.47 o 
  -4   1  14     2623.60     2501.47    160.96 o 
  -3   1  14     3880.14     3341.03    174.08 o 
  -2   1  14     2283.37     1832.30    110.52 o 
 -12   2  14       51.87       33.77     16.97 o 
 -11   2  14      114.93      127.99     35.20 o 
 -10   2  14        3.91       14.94     22.64 o 
  -9   2  14      193.59      178.88     37.85 o 
  -8   2  14      168.64      187.24     46.67 o 
  -7   2  14       49.41       32.28     40.31 o 
  -6   2  14       86.57       54.03     29.24 o 
  -5   2  14       28.75        8.20     26.72 o 
  -4   2  14       83.31       51.76     41.44 o 
  -3   2  14       20.84       11.20     32.06 o 
  -2   2  14        1.04       14.72     22.25 o 
 -12   3  14      275.79      253.71     40.78 o 
 -11   3  14      703.97      723.57     79.00 o 
 -10   3  14      924.21      921.75     89.38 o 
  -9   3  14      986.03     1080.83     95.81 o 
  -8   3  14      858.88      909.24    100.17 o 
  -7   3  14      957.88      982.60     99.96 o 
  -6   3  14       33.33        6.00     28.25 o 
  -5   3  14      843.32      901.88    107.73 o 
  -4   3  14      782.70      813.42     88.73 o 
  -3   3  14      620.29      584.29     53.61 o 
  -2   3  14      504.05      488.45     55.05 o 
 -12   4  14     3590.51     3234.78    145.51 o 
 -11   4  14     1003.26     1031.15    115.29 o 
 -10   4  14       33.47       53.52     23.02 o 
  -9   4  14      464.60      551.28     87.89 o 
  -8   4  14     1636.01     2012.65    145.79 o 
  -7   4  14     3791.07     4332.31    220.43 o 
  -6   4  14     5680.58     6151.42    269.86 o 
  -5   4  14     4394.78     4730.31    227.64 o 
  -4   4  14     2426.88     2453.54    151.45 o 
  -3   4  14      722.52      656.23     55.03 o 
  -2   4  14      168.09      176.95     32.25 o 
 -12   5  14      442.60      469.60     53.89 o 
 -11   5  14     2774.25     2753.24    195.43 o 
 -10   5  14     3916.56     3772.45    180.24 o 
  -9   5  14     5661.40     5651.68    315.87 o 
  -8   5  14     3740.33     3539.28    278.87 o 
  -7   5  14      665.96      640.42     79.94 o 
  -6   5  14       96.01      175.93     48.24 o 
  -5   5  14      782.44      892.21     92.43 o 
  -4   5  14     1064.38     1168.63    101.78 o 
  -3   5  14     1726.80     1805.29     91.82 o 
  -2   5  14     2284.01     2224.56    114.70 o 
  -1   5  14     1420.80     1295.34    103.12 o 
 -12   6  14     1540.91     1395.45     91.48 o 
 -11   6  14      172.84      121.56     46.38 o 
 -10   6  14       11.74       32.43     19.87 o 
  -9   6  14      368.67      426.62     81.59 o 
  -8   6  14     1085.26     1096.67    131.59 o 
  -7   6  14     1101.17     1260.81     98.19 o 
  -6   6  14      974.91     1264.19    109.25 o 
  -5   6  14      890.16     1001.44     96.84 o 
  -4   6  14      203.67      197.76     41.79 o 
  -3   6  14       64.24       61.85     32.51 o 
  -2   6  14        3.49        5.35     46.66 o 
  -1   6  14       36.45       71.60     27.83 o 
 -12   7  14       43.58       35.05     17.86 o 
 -11   7  14      157.27      167.72     45.80 o 
 -10   7  14       95.13      112.13     43.34 o 
  -9   7  14       48.76       46.37     89.32 o 
  -8   7  14       66.88       82.40     21.10 o 
  -7   7  14      214.63      225.46     34.43 o 
  -6   7  14       22.47       19.61     26.83 o 
  -5   7  14       69.48       66.14     31.43 o 
  -4   7  14       16.68       20.87     17.65 o 
  -3   7  14      325.64      318.05     78.77 o 
  -2   7  14      111.50      113.38     44.27 o 
  -1   7  14      290.49      223.09     38.88 o 
 -12   8  14     1805.12     1684.51    149.92 o 
 -11   8  14      153.00       81.27     34.87 o 
 -10   8  14      165.39      149.49     45.84 o 
  -9   8  14      157.45      108.98     43.54 o 
  -8   8  14      507.73      509.98     61.92 o 
  -7   8  14     1146.98     1226.95     81.96 o 
  -6   8  14     3044.82     3283.32    210.44 o 
  -5   8  14     3214.64     3463.82    313.88 o 
  -4   8  14     2025.98     2245.21    258.12 o 
  -3   8  14      619.97      648.69     79.86 o 
  -2   8  14       71.37       84.58     28.87 o 
 -12   9  14     1134.91     1088.40    101.22 o 
 -11   9  14     2192.44     2032.58    148.79 o 
 -10   9  14     2304.92     2034.48    156.19 o 
  -9   9  14     3280.67     3086.61    151.54 o 
  -8   9  14     3378.99     3299.29    159.19 o 
  -7   9  14      616.03      620.36     78.57 o 
  -6   9  14      349.82      400.90     37.66 o 
  -5   9  14      610.21      690.66     56.73 o 
  -4   9  14     1730.81     1987.62    164.48 o 
  -3   9  14     3380.73     3464.36    293.20 o 
  -2   9  14     2603.85     2742.32    115.90 o 
 -11  10  14     1559.21     1474.34    120.02 o 
 -10  10  14      374.19      330.05     58.23 o 
  -9  10  14      123.60      139.94     29.30 o 
  -8  10  14      334.28      407.30     53.38 o 
  -7  10  14     1894.55     1937.21    114.63 o 
  -6  10  14     3024.55     3340.71    296.88 o 
  -5  10  14     1113.95     1165.69     84.56 o 
  -4  10  14      386.13      464.79     78.33 o 
  -3  10  14      399.48      421.18     66.59 o 
  -2  10  14       88.52       85.80     21.52 o 
 -11  11  14      312.69      278.36     50.19 o 
 -10  11  14      165.86      152.97     43.02 o 
  -9  11  14      395.35      371.57     46.51 o 
  -8  11  14       35.37       53.32     22.50 o 
  -7  11  14       49.10       54.70     51.62 o 
  -6  11  14       17.48       24.01     18.98 o 
  -5  11  14        8.33       36.85     20.46 o 
  -4  11  14       26.98       52.48     19.94 o 
  -3  11  14       11.06       24.93     39.74 o 
  -2  11  14        9.88       12.05     48.53 o 
 -11  12  14      370.56      318.08     51.42 o 
 -10  12  14       27.08       52.85     27.43 o 
  -9  12  14       19.94       23.21     35.42 o 
  -8  12  14      121.40      138.11     29.61 o 
  -7  12  14      513.67      465.94     73.52 o 
  -6  12  14     1220.30     1328.71     98.42 o 
  -5  12  14      875.71      973.42     71.60 o 
  -4  12  14     1363.18     1402.82    105.06 o 
  -3  12  14      159.98      206.48     47.01 o 
  -2  12  14      264.69      287.93     46.08 o 
 -10  13  14     4219.99     3688.36    189.57 o 
  -9  13  14     2418.83     2243.37    110.17 o 
  -8  13  14     2009.79     1895.14    101.24 o 
  -7  13  14      253.28      216.48     49.27 o 
  -6  13  14      627.26      678.14     87.19 o 
  -5  13  14      113.85      143.95     29.46 o 
  -4  13  14     1941.14     2077.29    173.20 o 
  -3  13  14     2683.40     2957.98    166.41 o 
 -10  14  14       71.13       60.67     18.39 o 
  -9  14  14      131.65      106.05     26.04 o 
  -8  14  14      942.15      930.50    104.49 o 
  -7  14  14     3379.23     3342.48    205.45 o 
  -6  14  14     3573.48     3201.84    196.12 o 
  -5  14  14     2309.26     2491.43    152.55 o 
  -4  14  14     1968.45     1981.43    147.68 o 
  -3  14  14      330.15      337.56     47.86 o 
  -9  15  14      886.63      840.85     89.40 o 
  -8  15  14      726.82      629.52     84.13 o 
  -7  15  14      105.54       71.31     24.37 o 
  -6  15  14        5.82        3.86     19.37 o 
  -5  15  14      185.57      231.72     30.94 o 
  -4  15  14      519.82      538.26     44.71 o 
  -8  16  14       36.38       36.97     24.60 o 
  -7  16  14       30.65       10.77     24.00 o 
  -6  16  14      265.74      295.35     49.13 o 
  -5  16  14      315.99      317.87     51.70 o 
  -4  16  14      746.17      668.36     67.40 o 
  -8  17  14     1701.35     1576.82    116.84 o 
  -7  17  14      242.28      224.91     44.97 o 
  -6  17  14      116.49      100.58     29.53 o 
  -5  17  14      226.08      190.92     37.13 o 
  -8  18  14     2227.69     1977.61    123.52 o 
  -7  18  14     2629.42     2250.49    136.78 o 
  -6  18  14     4176.79     3834.46    184.09 o 
 -12   1  15      559.52      509.50     66.80 o 
 -11   1  15     1493.34     1300.73    130.71 o 
 -10   1  15     1826.66     1792.86    114.88 o 
  -9   1  15     1580.10     1641.91    119.47 o 
  -8   1  15      652.44      568.08     74.70 o 
  -7   1  15       17.11       10.95     52.15 o 
  -6   1  15      305.58      241.87    110.26 o 
  -5   1  15     1408.73     1374.01    109.49 o 
  -4   1  15      937.02      879.12     80.41 o 
  -3   1  15     1529.56     1362.31     88.74 o 
 -12   2  15     2270.87     1964.64    137.35 o 
 -11   2  15      550.16      499.52     42.63 o 
 -10   2  15       47.11        7.07     23.45 o 
  -9   2  15      982.92     1049.77     88.86 o 
  -8   2  15     2701.59     3034.28    174.36 o 
  -7   2  15     5068.93     5923.81    256.16 o 
  -6   2  15     3778.43     4132.62    204.01 o 
  -5   2  15     3572.97     3585.08    182.20 o 
  -4   2  15     1320.16     1277.05     97.47 o 
  -3   2  15        5.95       13.30     35.84 o 
 -12   3  15      921.52      883.03     89.16 o 
 -11   3  15     2897.63     2688.43    130.20 o 
 -10   3  15     5796.31     5486.36    211.65 o 
  -9   3  15     4358.99     4692.92    319.49 o 
  -8   3  15      914.19      996.96     94.12 o 
  -7   3  15      561.14      687.83     80.72 o 
  -6   3  15       17.27        5.53     25.06 o 
  -5   3  15     1067.38     1133.47     98.06 o 
  -4   3  15     1000.17     1092.72     88.45 o 
  -3   3  15     2855.67     2887.86    190.55 o 
 -12   4  15      238.48      231.47     46.81 o 
 -11   4  15       93.72       57.29     20.92 o 
 -10   4  15        6.66       46.83     26.47 o 
  -9   4  15      215.52      244.91     41.52 o 
  -8   4  15      178.43      211.03     56.57 o 
  -7   4  15      434.59      518.31     83.24 o 
  -6   4  15     1012.74      999.49     93.09 o 
  -5   4  15     1099.72     1077.94     95.35 o 
  -4   4  15       35.18       15.90     20.78 o 
  -3   4  15      211.53      144.34     40.21 o 
 -12   5  15      109.62      106.14     29.25 o 
 -11   5  15      521.94      419.42     68.13 o 
 -10   5  15      614.95      511.54     58.10 o 
  -9   5  15      334.98      310.11     64.21 o 
  -8   5  15      188.20      189.21     30.81 o 
  -7   5  15      248.95      228.10     52.61 o 
  -6   5  15      160.18      140.25     54.93 o 
  -5   5  15      149.42      195.97     43.76 o 
  -4   5  15       94.56      145.39     33.71 o 
  -3   5  15      470.04      449.66     69.78 o 
 -11   6  15      352.54      379.78     61.40 o 
 -10   6  15      355.65      324.75     45.45 o 
  -9   6  15     1165.80     1126.69    115.67 o 
  -8   6  15     1502.23     1681.41    153.71 o 
  -7   6  15     2197.07     2488.57    148.59 o 
  -6   6  15     2217.68     2557.64    148.28 o 
  -5   6  15     2130.86     2283.87    142.67 o 
  -4   6  15      943.24      895.45    105.33 o 
  -3   6  15       56.19       94.09     35.11 o 
 -11   7  15     2008.75     1798.97    132.28 o 
 -10   7  15     2780.95     2562.91    170.62 o 
  -9   7  15     4968.32     4699.55    249.25 o 
  -8   7  15      848.21      892.36    157.56 o 
  -7   7  15       51.53       36.52     18.62 o 
  -6   7  15       44.69       64.06     29.35 o 
  -5   7  15      652.24      717.14     70.73 o 
  -4   7  15      907.78     1161.07    115.36 o 
  -3   7  15     3854.78     4380.04    222.87 o 
 -11   8  15      681.92      634.67     74.73 o 
 -10   8  15        0.19       51.82     27.96 o 
  -9   8  15      249.53      253.08     53.55 o 
  -8   8  15      582.63      561.23     56.81 o 
  -7   8  15     1098.17     1160.04     88.99 o 
  -6   8  15     1351.67     1562.64    107.20 o 
  -5   8  15     1633.31     1602.71    102.20 o 
  -4   8  15      195.51      225.21     51.87 o 
  -3   8  15      225.35      248.51     48.30 o 
 -11   9  15       63.77       78.24     28.23 o 
 -10   9  15      673.70      578.46     72.24 o 
  -9   9  15       21.21       42.97     29.14 o 
  -8   9  15      304.48      279.51     37.69 o 
  -7   9  15        2.36      -11.12     11.78 o 
  -6   9  15       68.54       61.94     29.49 o 
  -5   9  15      332.37      404.45     68.01 o 
  -4   9  15        4.28       23.81     26.55 o 
  -3   9  15        4.58       19.52     22.23 o 
 -11  10  15      196.00      150.14     36.39 o 
 -10  10  15       27.11       99.69     32.84 o 
  -9  10  15       67.19      122.18     36.55 o 
  -8  10  15      206.19      227.96     33.81 o 
  -7  10  15     1221.16     1312.54    110.94 o 
  -6  10  15     2069.78     2370.63    161.39 o 
  -5  10  15     1259.21     1335.60    116.01 o 
  -4  10  15      541.70      536.67     69.24 o 
 -10  11  15     5945.24     5236.58    229.61 o 
  -9  11  15     3037.26     2727.22    156.19 o 
  -8  11  15      343.01      303.85     35.71 o 
  -7  11  15       35.85       28.19     22.45 o 
  -6  11  15       35.57       43.55     17.63 o 
  -5  11  15     1491.98     1777.13    129.23 o 
  -4  11  15     1580.19     1870.59    126.60 o 
 -10  12  15       40.97       65.71     24.64 o 
  -9  12  15      568.69      466.85     57.81 o 
  -8  12  15     2404.04     2099.66    149.94 o 
  -7  12  15     2740.59     2664.63    166.92 o 
  -6  12  15      724.17      803.91    111.17 o 
  -5  12  15      637.71      702.67     74.20 o 
  -4  12  15      250.42      236.09     41.43 o 
  -8  13  15       89.68       64.71     27.61 o 
  -7  13  15      239.99      171.33     38.26 o 
  -6  13  15      342.29      234.75     41.07 o 
  -5  13  15       84.18       94.17     25.45 o 
  -8  14  15      121.21       94.91     29.13 o 
  -7  14  15      139.17      140.09     34.39 o 
  -6  14  15     1221.70     1183.18     91.23 o 
  -8  15  15     1092.17      982.59     84.98 o 
  -7  15  15      304.26      242.84     42.98 o 
 -11   0  16      103.32       93.40     34.13 o 
 -10   0  16      845.87      761.12     92.24 o 
  -9   0  16     1406.53     1434.59    130.46 o 
  -8   0  16      954.74     1179.78    135.27 o 
  -7   0  16     2653.83     2939.92    223.98 o 
  -6   0  16     3240.05     3743.70    246.34 o 
  -5   0  16     2303.00     2385.79    178.46 o 
 -11   1  16     2592.98     2311.29    107.28 o 
 -10   1  16     2314.04     2128.97    111.67 o 
  -9   1  16     1706.39     1638.98    212.80 o 
  -8   1  16      162.21      112.60     27.86 o 
  -7   1  16       75.33      119.23     32.43 o 
  -6   1  16      276.33      342.35     50.17 o 
  -5   1  16      221.08      262.70     42.57 o 
 -11   2  16       40.82       22.92     33.30 o 
 -10   2  16       34.82       34.75     19.20 o 
  -9   2  16      285.41      246.41     36.76 o 
  -8   2  16       19.67        4.25     23.65 o 
  -7   2  16      101.95       82.26     29.88 o 
  -6   2  16      176.56      173.78     41.74 o 
  -5   2  16        7.90       13.40     30.73 o 
 -11   3  16     1561.11     1377.17    109.35 o 
 -10   3  16      481.37      445.33     50.49 o 
  -9   3  16      104.06       94.13     22.69 o 
  -8   3  16      226.00      184.59     36.56 o 
  -7   3  16       90.90      122.94     31.92 o 
  -6   3  16      177.53      203.93     63.00 o 
  -5   3  16     1568.06     1699.72    101.81 o 
 -11   4  16       85.59       77.27     26.81 o 
 -10   4  16       55.37       47.02     34.76 o 
  -9   4  16     2211.61     2350.05    269.69 o 
  -8   4  16     2203.46     2406.84    306.80 o 
  -7   4  16     3317.33     3687.94    170.95 o 
  -6   4  16     2391.54     2595.99    148.37 o 
  -5   4  16     1658.45     1647.23    111.63 o 
 -11   5  16     3184.60     2738.26    154.27 o 
 -10   5  16     4401.57     4241.09    191.14 o 
  -9   5  16     2070.28     2078.66    210.53 o 
  -8   5  16     1085.31     1139.49    113.23 o 
  -7   5  16       19.98      -19.37     31.76 o 
  -6   5  16      201.35      197.60     27.26 o 
  -5   5  16     1456.31     1508.74    176.51 o 
 -10   6  16       14.64       31.40     22.58 o 
  -9   6  16       49.04       38.70     19.54 o 
  -8   6  16      285.41      292.94     73.81 o 
  -7   6  16      504.83      531.77     87.81 o 
  -6   6  16      908.45      990.27     75.23 o 
  -5   6  16     1206.71     1280.50    112.52 o 
 -10   7  16      201.01      158.13     36.53 o 
  -9   7  16      478.20      402.90     57.69 o 
  -8   7  16       29.66       12.00     15.69 o 
  -7   7  16      241.97      219.63     58.73 o 
  -6   7  16      205.90      172.24     40.29 o 
  -5   7  16      377.54      314.86     51.81 o 
 -10   8  16       52.11       32.58     21.99 o 
  -9   8  16      343.04      347.78     51.57 o 
  -8   8  16     1098.68     1254.35    201.70 o 
  -7   8  16     2050.89     2384.61    152.45 o 
  -6   8  16     1358.99     1484.32    115.65 o 
  -5   8  16      707.57      778.48     78.66 o 
  -9   9  16     1075.24      943.01     79.66 o 
  -8   9  16      285.33      192.19     36.62 o 
  -7   9  16       85.54      109.77     31.21 o 
  -6   9  16      439.90      498.14     61.05 o 
  -9   1  17      565.45      476.15     43.46 o 
  -8   1  17       80.54       54.17     15.45 o 
  -7   1  17      190.68      261.40     37.13 o 
  -9   2  17     2013.60     1874.80     89.45 o 
  -8   2  17     1501.91     1532.22    178.83 o 
  -7   2  17     2028.89     2318.63    111.01 o 
  -9   3  17     1273.62     1107.43     66.70 o 
  -8   3  17      245.84      193.22     40.04 o 
  -7   3  17       52.87       37.86     22.42 o 
                                                 
